# Supplementary material for: Tracking the Evolution of Infrastructure Systems and Mass Responses Using Publically Available Data
Source: PLoS One. 2016 Dec 1;11(12):e0167267. doi: 10.1371/journal.pone.0167267 (PMC5132226; doi:10.1371/journal.pone.0167267)
Supplement: S1 Data — This file contains the station-level ridership (tap-in counts) for the 417 stations in New York City, from October 1 to November 30 in 2011 and 2012 respectively. (CSV) [file pone.0167267.s006.csv]

Borough	Line Segment	Station	10/1/11	10/2/11	10/3/11	10/4/11	10/5/11	10/6/11	10/7/11	10/8/11	10/9/11	10/10/11	10/11/11	10/12/11	10/13/11	10/14/11	10/15/11	10/16/11	10/17/11	10/18/11	10/19/11	10/20/11	10/21/11	10/22/11	10/23/11	10/24/11	10/25/11	10/26/11	10/27/11	10/28/11	10/29/11	10/30/11	10/31/11	11/1/11	11/2/11	11/3/11	11/4/11	11/5/11	11/6/11	11/7/11	11/8/11	11/9/11	11/10/11	11/11/11	11/12/11	11/13/11	11/14/11	11/15/11	11/16/11
Manhattan	Broadway/7 Av (CBD)	Wall St (2,3)	6910	5267	26372	27281	27378	27488	25997	7820	6381	18371	27132	26087	26623	26209	58	6	26364	27315	27493	26966	25500	61	14	26687	27622	26960	28004	26395	66	39	24877	27102	27353	27284	25821	28	9	25858	25737	27061	26967	20065	33	11	25295	26716	27682
Manhattan	Broadway/7 Av (CBD)	Rector St (1)	5247	4002	9149	9840	10623	10541	10390	6305	5541	7535	10357	10242	10306	11252	7556	5540	10383	10532	9717	10851	11537	7380	5091	10548	10544	10203	10439	11098	4727	4853	9876	9746	10069	10274	10858	7088	5176	10246	9537	10194	10347	9729	7482	5268	9848	10134	9772
Manhattan	Broadway/7 Av (CBD)	Chambers St (1,2,3)	9403	7362	27022	25531	28350	28072	19923	7657	7457	11617	27735	27712	29496	24860	10088	6739	27207	28310	26901	28055	25063	10054	6594	27245	28103	27556	28336	25575	8910	7625	26087	27629	27529	27897	24970	9170	6574	26617	24016	27212	27421	19058	9711	6660	26684	27464	26928
Manhattan	Broadway/7 Av (CBD)	Franklin St (1)	2879	2376	6356	6385	6844	6619	5827	2703	2278	4328	6551	6592	6628	6464	3050	2545	6190	6437	6641	6504	6400	3036	2533	6140	6486	6560	7278	6690	2567	2341	6047	6413	6640	6892	6399	2936	2426	6337	5989	6646	6849	5624	3089	2494	6028	6465	6901
Manhattan	Broadway/7 Av (CBD)	Canal St (1)	2981	2313	6297	6341	6599	6826	6066	3069	2592	4453	6422	6859	6623	6342	3436	2490	6290	6688	6711	6831	6518	3602	2503	6477	6723	6966	7017	6792	2127	2147	7044	6465	6537	6454	6365	3206	2193	6416	6362	6629	6633	5630	3291	2249	5939	6104	6274
Manhattan	Broadway/7 Av (CBD)	Houston St (1)	6052	4635	15357	15608	16022	16318	15240	5109	4381	9151	15398	16193	15842	15554	6492	5147	15122	15550	16143	16366	15827	5958	4718	15788	16008	16226	17715	16588	5156	4137	22368	16429	15967	16156	16140	5528	4084	15133	14883	15873	16422	13403	5300	3868	14781	15501	16722
Manhattan	Broadway/7 Av (CBD)	Christopher St-Sheridan Sq (1)	9840	8232	9528	10310	11087	10819	11094	9927	8622	8579	10338	10341	10754	11582	10971	8788	9843	10723	10460	11176	12274	10760	8283	9847	10854	10716	10892	12344	8044	7857	15904	12764	10606	10868	12075	10054	8559	9872	10425	10715	11214	11978	10549	7965	9532	10017	10109
Manhattan	Broadway/7 Av (CBD)	18 St (1)	4980	3832	8497	8831	9066	9001	8616	4383	3357	6708	8542	8768	8708	8684	5105	3809	8102	8628	8580	9124	8996	5292	4262	8242	8801	9108	9923	9592	4382	3644	10596	9174	9289	9040	9270	4865	3729	8299	8327	8755	9271	8932	5383	3858	8224	8768	9267
Manhattan	Broadway/7 Av (CBD)	23 St (1)	11645	9363	14574	16018	15968	16059	15089	9062	7576	11619	15739	15444	15934	15389	12418	8922	14810	16155	15246	16218	16219	10201	7704	14918	16020	16023	16979	16462	8354	7065	15437	16386	16015	16381	16556	10326	7755	14777	15330	16181	16400	15075	10182	7297	14336	15503	15515
Manhattan	Broadway/7 Av (CBD)	28 St (1)	7291	5715	14440	14540	14722	14739	14203	6669	5538	11613	14986	15175	14871	14756	7774	5950	14405	14777	15807	15239	14782	7689	5847	14531	14893	15058	16416	15096	6647	5430	14322	15018	14998	15382	14924	7663	6023	14435	14542	14917	15184	15286	7403	5466	14163	14566	15836
Manhattan	Broadway/7 Av (CBD)	34 St-Penn Station (1,2,3)	46220	39414	87070	87411	90033	89659	86524	43835	38720	70072	87552	88548	90154	87133	49095	40058	87928	89494	91884	89296	91951	47690	37506	88095	90190	88453	97203	94169	42009	32786	82363	88143	90451	93430	95180	45945	38026	88042	87290	90688	91808	86572	45048	34142	88438	89578	95798
Manhattan	Broadway/7 Av (CBD)	50 St (1)	14321	12554	24514	26307	26485	26654	26202	13316	12333	18981	25820	26931	27235	27149	16605	13687	25064	26499	26949	27292	27772	14543	11919	25186	27013	27516	29222	28470	12636	11424	23834	26385	27372	27331	27881	14593	12523	25183	25197	27705	28019	27300	15352	11865	24117	26596	27509
Manhattan	Broadway/7 Av (Non-CBD)	66 St-Lincoln Center (1)	18600	12336	24186	25714	25886	26302	24799	14844	12328	18170	24964	25828	26179	26215	18266	12028	24087	25140	27502	26122	26139	18522	13321	22870	26035	25183	28817	26401	18230	12496	23590	25449	25663	26292	26899	18692	20093	24858	22699	25346	25423	24886	18088	12245	23068	24978	26493
Manhattan	Broadway/7 Av (Non-CBD)	72 St (1,2,3)	27838	24984	39735	40719	42300	42786	42431	27495	26419	33975	41412	41747	41198	41553	31374	28001	40704	42236	39626	40826	42168	31828	25603	39921	43004	41914	41519	44302	24652	25081	42839	43635	44111	43930	44339	32047	38362	41477	41065	42753	43424	43163	31552	25996	40412	41696	40603
Manhattan	Broadway/7 Av (Non-CBD)	79 St (1)	11759	10643	16009	16725	16907	17747	17389	11334	10718	13324	16831	17482	17006	17613	13202	10879	16339	16701	17687	16818	17375	12611	10728	16470	16388	17230	18396	18209	12517	10834	16648	17273	17569	17568	18217	12745	17726	16463	16242	17303	18130	18066	13101	10813	16052	16628	17472
Manhattan	Broadway/7 Av (Non-CBD)	86 St (1)	12706	10763	19968	20956	21500	21399	20334	11477	10995	15456	20212	21022	20156	20108	13560	10811	19895	20903	21300	21014	20572	13869	11229	20603	20180	21313	22320	21977	12747	11395	20139	21154	21628	21813	21945	14092	13773	20018	19972	21256	21673	20571	14003	11339	19965	20993	21396
Manhattan	Broadway/7 Av (Non-CBD)	96 St (1,2,3)	24991	21915	37669	39140	40153	40471	39286	24193	22299	29781	39021	39500	38120	38374	27646	21931	38329	39583	38202	38504	39211	27151	22584	38508	41033	40369	39387	41897	22651	22204	38949	39951	40687	41364	40763	27551	23650	38556	37298	39982	40673	37925	27695	21658	38201	39950	39929
Manhattan	Upper Broadway	103 St (1)	9989	7997	13427	13782	14139	14265	14522	9362	7916	10796	13709	14095	14116	14333	10660	7977	13647	13906	14309	14241	14434	10362	8101	13271	13909	14392	14768	15124	10424	8255	14354	14029	14284	14334	15160	10619	8616	13664	13178	14190	14344	14155	10811	8121	13285	13493	14345
Manhattan	Upper Broadway	Cathedral Pkwy-110 St (1)	11019	8817	13655	14148	14455	15010	15895	10388	9045	10703	14281	14344	15030	15892	12510	9227	14149	14477	14111	15334	16505	11901	8713	13712	14155	14587	15025	17285	10441	8987	14207	14662	14670	15298	16270	11483	9687	14178	13352	14477	14978	15040	11689	8806	13801	14147	14041
Manhattan	Upper Broadway	116 St-Columbia University (1)	10113	7791	18394	18878	19260	20033	18873	11568	9191	16973	18946	19768	19554	19202	13045	8946	18903	18268	18352	19325	19244	12308	8144	17866	18910	19237	20579	19127	9912	8133	18260	18723	19335	20600	18620	10973	7726	15164	13561	19059	19935	18738	11567	8075	17607	18973	19952
Manhattan	Upper Broadway	125 St (1)	5912	4869	7660	7935	8193	8262	8603	5827	4739	6060	7828	8011	8031	8471	6315	5068	7873	7959	7721	8245	8740	6279	5034	7827	7956	8031	7977	8958	5311	4944	7811	7896	8161	8282	9007	6312	5146	7909	7087	7880	8049	7863	6127	4845	7693	7875	7809
Manhattan	Upper Broadway	137 St-City College (1)	9308	7404	16702	15331	17273	17335	14173	8712	7412	9802	17042	16908	16962	15731	9975	7560	16769	16901	16913	17277	15996	10118	7678	16794	16912	17347	17105	16309	8682	7735	16877	16795	17097	17150	15917	9654	7688	16748	15194	16980	17371	14132	9598	7681	17284	16531	16934
Manhattan	Upper Broadway	145 St (1)	7575	6178	9793	9920	10145	10330	10497	7005	5671	8040	9766	9604	9946	10228	8136	6133	9834	9747	9350	10473	10460	8029	6294	9635	9922	9646	9840	10742	7095	6374	10249	9997	10030	10051	10556	8056	6457	9859	9336	10110	10216	9627	8320	6285	9896	9850	9973
Manhattan	Upper Broadway	157 St (1)	7534	6379	10487	10498	10738	10801	11002	7371	6078	8330	10662	10550	10516	10828	8050	6383	10506	10534	10256	10761	11066	8256	6629	10582	10651	10641	10400	11348	7131	6615	10437	10513	10581	10486	11149	8156	6669	10557	9986	10872	10814	10022	8154	6451	10336	10530	10465
Manhattan	Upper Broadway	181 St (1)	6955	5794	11045	10929	11224	11291	10913	57	30	7774	10792	10649	10660	10296	7317	5625	10757	11087	10196	10968	10998	7613	5826	10948	11139	10858	10619	11684	6378	6336	10553	11014	11418	11484	11762	7885	6283	11213	10272	11239	11462	10385	8076	6264	11134	11089	10925
Manhattan	Upper Broadway	191 St (1)	4724	4252	8375	8400	8608	8699	8519	36	22	5606	8512	8448	8505	8345	5232	4042	8518	8483	8444	8706	8662	5217	4266	8491	8656	8638	8806	8811	4726	4316	8217	8681	8857	8932	9014	5669	4568	8626	7260	8888	8788	7154	5375	4452	8344	8599	8667
Manhattan	Upper Broadway	Dyckman St (1)	882	847	1311	1353	1317	1277	1292	7	4	980	1261	1288	1322	1252	881	747	1327	1325	1302	1323	1392	961	738	1325	1345	1325	1270	1360	793	824	1287	1389	1375	1349	1411	945	801	1313	1356	1434	1443	1241	1015	790	1352	1376	1231
Manhattan	Upper Broadway	207 St (1)	4848	4061	8169	8141	8457	8465	8486	31	13	5741	8213	7977	8297	8191	5085	4149	8292	8394	7805	9018	8507	5503	4373	8270	8390	8377	7922	8414	4180	4290	7882	8297	8356	8566	8468	5425	4582	8271	7628	8417	8399	7368	5607	4403	8207	8316	7920
Manhattan	Upper Broadway	215 St (1)	1726	1408	3410	3251	3485	3424	3501	4	3	1164	2627	2365	2144	2209	3206	841	2159	2059	2002	2205	2099	987	980	2081	1971	2120	2020	2118	1164	859	1868	2048	2097	1990	2105	1820	801	2180	1550	2362	2158	1368	925	956	2214	2076	2114
Manhattan	Upper Broadway	Marble Hill-225 St (1)	419	361	457	474	396	437	465	4	8	2605	3280	4002	4073	4400	3358	2861	4601	4836	4400	4810	4820	3618	2929	5055	5220	5104	4946	5240	2913	3110	4952	5095	5160	5246	5350	3785	3297	5172	5032	5258	5464	4920	3812	3058	5206	5207	4982
Bronx	Upper Broadway	231 St (1)	6113	4991	10869	11079	10591	10679	10422	36	11	7553	9707	9375	9344	9283	5499	4354	9411	9583	8786	9475	9351	5731	4293	9356	9635	9470	9384	9820	4502	4127	9139	9378	9533	9811	9588	5772	4583	9492	9081	9663	9799	8498	5814	4699	9326	9433	9125
Bronx	Upper Broadway	238 St (1)	1969	1601	3496	3513	3079	3083	2988	7	7	2401	3021	3371	3452	3564	2157	1700	3486	3593	3313	3599	3695	2199	1555	3555	3636	3632	3577	3741	1688	1479	3618	3673	3668	3682	3711	2288	1709	3526	3482	3608	3633	3501	2278	1622	3602	3618	3531
Bronx	Upper Broadway	Van Cortlandt Park-242 St (1)	4946	3271	6809	6942	7587	7500	7709	19	6	5067	7513	7357	7102	7114	5119	3536	6761	7044	6579	7118	7253	5295	3111	6830	7315	7089	6725	7444	3756	2798	7108	6951	6995	7145	7467	5175	3208	6718	6928	6909	6914	7019	5244	3176	6656	6821	6622
Manhattan	Lenox Av	Central Park North-110 St (2,3)	5788	4700	8695	8952	9070	8976	9376	5929	5039	6220	8801	9120	9103	9193	6110	4786	8911	9120	8609	9234	9343	5875	4978	9121	9172	9261	8887	9532	5062	4475	8851	8911	9222	9111	9443	6044	6806	8860	8033	9179	9242	7919	5998	4582	8843	8893	8818
Manhattan	Lenox Av	116 St (2,3)	7530	6385	11416	11571	11697	11453	11942	7549	6892	7773	11068	11064	11332	11595	7837	6545	11060	11139	10946	11623	12006	7853	6295	11363	11625	11686	11538	12181	6426	6536	11058	11724	11840	12014	12335	7674	8031	11251	10006	11687	11672	10050	7676	6325	11192	11500	11249
Manhattan	Lenox Av	125 St (2,3)	10074	8027	14659	14866	15290	14925	15373	9948	8795	9424	14600	14936	14691	15111	10062	7660	14562	14695	14112	15098	15504	10168	8002	14536	14934	14968	14583	16283	8269	7892	14029	15104	15111	15241	16032	10206	9809	14327	12949	15041	15039	12459	9721	7326	14411	14153	14151
Manhattan	Lenox Av	135 St (2,3)	8873	7577	13814	14270	14873	14094	14846	8869	7807	9052	14302	14694	14492	14641	9194	7653	14113	14324	14069	14798	14936	9222	7589	14204	14670	14820	14399	15035	7864	7852	13759	14638	14983	14930	14975	9323	8127	14322	12365	15004	14856	11692	9385	7503	14269	14306	14522
Manhattan	Lenox Av	145 St (3)	2099	1397	3128	3301	3459	3191	3244	1950	1514	2183	3194	3346	3335	3354	2025	1469	3285	3341	3191	3410	3562	2025	1469	3234	3355	3460	3344	3684	1722	1521	3216	3313	3353	3549	3614	1941	1605	3258	2926	3476	3400	2963	2061	1390	3259	3299	3349
Manhattan	Lenox Av	Harlem-148 St (3)	2105	1586	3748	3968	3983	3754	3901	2066	1630	2598	3745	3850	3819	3871	2239	1623	3824	3935	3828	4101	4125	2288	1500	3958	3999	3959	4137	4052	1898	1635	3823	3992	3984	4058	4120	2177	1637	3884	3065	4018	3939	3471	2275	1524	3855	3953	3983
Manhattan	Lexington Av (CBD)	Bowling Green (4,5)	9710	8777	28748	29041	31217	30784	27875	11444	9876	18854	29694	28896	28505	27900	13218	9751	29917	29598	26718	29538	28772	12748	8505	26684	29960	29040	28260	30494	7950	8349	27205	28964	28689	28929	27993	11698	8568	28365	25518	28600	28156	20847	11514	7986	27856	28406	27503
Manhattan	Lexington Av (CBD)	Wall St (4,5)	11033	8643	24245	25264	24398	26135	23859	11125	9378	15423	25112	25230	25109	25296	12626	8931	24592	25472	24711	25654	25277	12393	8076	23427	25985	25654	25664	25351	8936	7580	23064	25000	25693	25347	24725	11592	7671	24530	24019	25716	24966	20070	11476	7516	23875	25260	25408
Manhattan	Lexington Av (CBD)	Spring St (6)	4186	2854	10684	11619	12198	12453	12874	8245	6536	10228	11669	11616	12068	12975	11471	8758	11314	11934	11375	12895	13758	12125	8553	10084	12113	12319	12022	14281	8108	8662	11751	12009	12286	12664	14276	12450	8016	11549	11733	12362	12940	14247	12127	8495	10758	11309	11399
Manhattan	Lexington Av (CBD)	Astor Place (6)	4144	2822	16943	18334	19129	18728	18542	9528	7197	13658	16905	18727	19095	18626	13604	11252	17274	18373	18997	19641	19377	14744	11182	14538	18702	19154	20184	20420	11556	10189	20006	19926	19006	19240	19795	13698	11043	17504	18409	18463	19810	19350	13886	9925	16775	18014	18576
Manhattan	Lexington Av (CBD)	23 St (6)	13086	9657	35657	32586	37466	37180	27557	11444	8942	19214	36439	37723	35849	30926	14066	10129	34952	36527	37369	36342	30810	14368	9932	31109	36272	36851	38528	31860	11830	9075	34456	36822	37168	36950	31300	14826	10460	34854	34668	36777	36825	28843	14066	9356	34259	35987	37806
Manhattan	Lexington Av (CBD)	28 St (6)	10389	8568	23074	24099	24606	24836	22364	9577	8018	16334	24154	24343	24345	23480	11100	8599	23188	24659	24963	24457	23820	10725	8231	19870	24129	24867	26031	24141	9457	8430	22524	24186	24144	24549	23820	11312	9231	22862	21945	24362	24901	21937	11180	8567	22627	24027	25122
Manhattan	Lexington Av (CBD)	33 St (6)	14331	11368	32015	33251	33417	34121	31196	14194	11279	24731	32771	33168	32822	32310	16591	12440	31453	33221	33178	33237	32800	16239	11680	27536	33605	33591	35156	33801	12596	11688	31220	33070	33834	34182	33407	16685	13684	32037	31628	33103	33851	31443	16346	11467	31215	32808	34791
Manhattan	Lexington Av (Non-CBD)	68 St-Hunter College (6)	14706	11138	41849	40065	40965	43731	32644	13574	12463	24553	42701	41433	43106	38090	16068	12758	41206	42985	41717	42849	38281	15979	11411	39567	43215	40894	46048	39660	14222	11199	39759	42474	41449	44040	39338	17264	15270	40944	41450	41348	43516	36656	17270	11956	40316	42420	42386
Manhattan	Lexington Av (Non-CBD)	77 St (6)	19714	14785	36372	39187	39609	40226	38231	19166	16219	28934	38980	39411	39692	38811	20999	15640	36239	38971	39622	38459	38533	21029	14634	34757	39488	39325	41468	39985	18704	15069	36491	39401	39903	39972	40163	22349	20071	36921	38376	38783	40083	38132	23218	15748	36268	38920	39669
Manhattan	Lexington Av (Non-CBD)	86 St (4,5,6)	39913	31200	61940	66314	66158	68576	65606	37046	30078	49383	65591	65696	64410	65929	41923	30903	62138	66253	64993	65305	66840	41342	29829	57420	66223	66007	66416	69115	36188	30741	62157	66372	67032	67542	69747	43984	39960	62534	66132	66485	66194	65488	45942	32815	61536	65653	66347
Manhattan	Lexington Av (Non-CBD)	96 St (6)	12045	9862	27501	28076	28420	29300	27185	12197	9687	19200	28402	28090	28228	26856	13551	10259	27380	28840	27964	28341	27883	13796	9914	26089	28650	28397	28991	28552	11823	10048	27382	28545	28554	29166	28422	13839	14613	27561	26049	28220	28772	24758	13971	10119	26878	27786	27876
Manhattan	Lexington Av (Non-CBD)	103 St (6)	9560	7448	16374	16555	16871	17238	16944	9336	7464	11307	16884	16706	16748	16761	10515	7654	16306	16846	16350	16956	17328	9928	7223	15765	16830	16574	16688	17428	8326	7322	15577	16755	16924	16910	17298	10071	8962	16245	14628	16622	17161	20477	3357	7133	16123	16464	16471
Manhattan	Lexington Av (Non-CBD)	110 St (6)	7887	6122	12346	12604	12567	13105	12884	7897	6308	8443	12332	12254	12722	12860	8381	6211	12382	12691	12025	12908	12852	8411	6271	11793	12528	12586	12568	13234	6969	6083	12236	12667	12626	13137	13307	8440	7671	12549	11436	12696	12983	10371	8313	6189	12465	12395	12341
Manhattan	Lexington Av (Non-CBD)	116 St (6)	11505	9207	16961	17490	17610	17577	17793	11619	9238	11985	17318	17240	17399	17500	12244	9510	16940	17511	16661	17717	18221	12229	9399	16340	17597	17614	17280	18411	9956	9353	16452	18062	17827	17984	18319	12565	11325	17133	15770	17643	18008	15185	12162	9932	16944	18119	17217
Manhattan	Lexington Av (Non-CBD)	125 St (4,5,6)	17123	13765	30152	30412	30535	31011	30636	17015	13956	20197	30103	29860	30092	29806	18156	14133	30336	30373	28310	30525	30267	18165	14244	28362	29920	29718	28917	30781	14555	13187	28053	30493	30432	31220	30824	18589	17578	30089	26748	30374	30943	24786	19135	14661	29899	29637	29327
Bronx	Jerome Av	138 St-Grand Concourse (4,5)	1531	1162	3200	3334	3335	3302	3205	1625	1111	1914	3201	3195	3233	3175	1556	1108	3278	3304	3088	3361	3216	1661	1088	3539	3348	3317	3180	3272	1563	1219	3264	3282	3352	3410	3386	2084	2054	3265	2886	3440	3398	2405	1629	1170	3308	3402	3221
Bronx	Jerome Av	167 St (4)	6184	5029	9798	9657	10202	10030	10127	6294	5072	7247	10063	9914	9951	9937	6575	5121	10096	10104	9467	10207	10165	6653	5106	9691	10070	10044	9623	10255	5130	4821	9323	10135	10120	10055	10317	6584	5110	10241	8744	10375	10088	8265	6472	4884	10036	10110	9734
Bronx	Jerome Av	170 St (4)	5933	4685	10110	9958	10133	10079	9975	6483	4964	6832	10173	10017	9684	10013	6609	4974	9892	9909	9422	10072	10216	6585	5011	9612	10029	9989	9399	10328	5251	4750	9323	10082	10289	10152	10289	6679	4909	10012	8587	10318	10182	8095	6602	4898	10071	9874	9719
Bronx	Jerome Av	Mt Eden Av (4)	3521	2836	5991	6014	6192	6235	6078	3758	2897	4459	6210	6026	5979	6031	3867	2974	6113	6216	5834	6158	6212	3907	3011	5757	5997	6027	5804	6156	3032	2733	5578	6133	6198	6170	6250	3844	2998	6049	5677	6254	6052	5210	3862	2861	5978	6119	5931
Bronx	Jerome Av	176 St (4)	3475	2727	5696	5697	5920	5902	5920	3698	2956	4146	5747	5748	5808	5900	3832	2947	5899	5988	5437	6006	6098	3867	2973	5522	5748	5736	5566	6264	3148	2851	5507	5790	5992	5994	6188	3791	3053	5922	5102	5874	5922	5008	3851	2911	5931	5895	5670
Bronx	Jerome Av	Burnside Av (4)	7475	5482	12750	11474	13049	12830	11121	7170	5438	7278	12786	12623	12355	11643	7610	5386	12514	12930	12031	12705	11794	7570	5361	12113	12802	12690	11999	11680	6079	5210	11748	12773	12717	12706	11818	7677	5383	12645	11354	12753	12588	9660	7436	5313	12507	12404	12461
Bronx	Jerome Av	183 St (4)	4180	3354	6525	6461	6553	6605	6642	4253	3424	4650	6455	6435	6446	6561	4395	3329	6522	6594	6210	6636	6776	4402	3450	6166	6571	6518	6481	6772	3707	3303	6140	6577	6623	6682	6710	4507	3547	6569	5839	6648	6618	5607	4462	3420	6597	6411	6331
Bronx	Jerome Av	Fordham Rd (4)	8845	6610	13600	13362	13500	13411	12747	9112	6953	8855	13490	12934	13222	12758	9559	6720	13467	13565	12358	13457	12928	9470	6702	12803	13237	13224	12602	12760	6970	6424	12385	13427	13366	13616	12879	9260	6598	13423	12357	13595	13674	10606	9221	6468	13365	13060	12775
Bronx	Jerome Av	Kingsbridge Rd (4)	6182	4848	11465	10920	11769	11792	10554	6413	5240	6810	11815	11486	11381	10485	6602	4888	11535	11583	10919	11544	10864	6505	4846	11087	11609	11629	11117	10727	5385	4491	10535	11515	11653	11548	10823	6499	5121	11306	9805	11688	11544	8124	6360	4810	11307	11383	11383
Bronx	Jerome Av	Bedford Park Blvd-Lehman College (4)	3293	2435	7049	6325	7294	7122	6154	3226	2712	3429	7660	7220	6975	6328	3775	2800	6893	7048	6776	7119	6418	3807	2745	6726	7679	7018	6740	6524	3303	2773	6391	7000	7006	7281	6861	3632	2583	6901	5521	7072	7295	4562	3263	2254	7251	7281	7103
Bronx	Jerome Av	Mosholu Pkwy (4)	5614	4266	10411	10373	10637	10903	10236	5575	4410	6804	10564	10337	10564	10230	5747	4446	10569	10788	9926	10854	10418	5844	4238	10343	10688	10622	10390	10197	4593	4037	9526	10716	10556	10750	10284	5756	4451	10481	8699	10725	10417	7864	5653	4232	10433	10431	10266
Bronx	Jerome Av	Woodlawn (4)	5840	4607	8223	8349	8798	8931	8137	5465	4395	6408	8610	8321	8271	8087	5470	4072	8344	8489	8040	8333	8317	5321	4049	7567	8629	8540	7927	8133	3789	3244	7755	8419	8580	8385	8183	5220	3944	8156	8142	8602	8500	7641	5268	3716	8292	8398	8184
Bronx	White Plains Rd	3 Av-149 St (2,5)	12940	9145	25089	25261	25738	25751	25620	13254	9457	15588	25199	24604	25083	25583	14041	9461	24948	25338	23438	25915	26284	14177	9429	24893	25383	25643	24473	27027	11041	9361	23881	25780	25910	26232	26525	14403	10402	25041	21386	25721	25975	19413	13946	9504	25100	24891	24583
Bronx	White Plains Rd	Jackson Av (2,5)	3199	2439	5599	5618	5808	5857	5898	3294	2589	3769	5654	5580	5613	5707	3387	2612	5703	5707	5429	5993	5878	3518	2535	5707	5617	5617	5668	5697	2892	2611	5520	5774	5599	5723	5841	3647	2888	5725	4914	5556	5737	4600	3498	2638	5673	5710	5521
Bronx	White Plains Rd	Prospect Av (2,5)	4357	3380	7710	7808	8044	7985	8072	4264	3442	5060	7941	7766	7917	7935	4731	3468	8011	7985	7474	8197	8258	4724	3480	8110	8070	7914	7830	8326	3727	3422	7553	7944	8063	8082	8274	4875	3659	8013	6811	7982	8081	6541	4782	3502	7952	7842	7659
Bronx	White Plains Rd	Intervale Av (2,5)	1682	1213	3199	3230	3328	3372	3331	1725	1401	2013	3374	3285	3369	3283	1758	1362	3229	3352	3201	3348	3497	1780	1273	3330	3418	3324	3251	3362	1451	1276	3120	3467	3425	3482	3391	1779	1368	3415	2736	3342	3383	2444	1812	1363	3354	3335	3239
Bronx	White Plains Rd	Simpson St (2,5)	6243	4472	10250	10167	10543	10576	10570	6504	4769	6957	10349	10143	10333	10636	6495	4637	10174	10287	9323	10530	10826	6521	4437	11124	10382	10317	9745	10561	4705	4302	9766	10397	10275	10460	10585	6333	4436	10168	9047	10270	10291	8343	6081	4470	10135	10021	9785
Bronx	White Plains Rd	Freeman St (2,5)	2695	2193	4746	4864	5138	5027	4983	2761	2251	3234	4838	4930	4784	5020	2853	2304	4841	4922	4539	4964	5144	2887	2231	4899	4926	4838	4661	5090	2179	2103	4698	4906	4966	4965	4989	2869	2265	4866	4214	5001	5001	4048	2958	2185	4949	4781	4711
Bronx	White Plains Rd	174 St (2,5)	4515	3297	7569	7575	7834	7831	7672	4425	3508	5051	7690	7259	7598	7575	4585	3417	7768	7721	7157	7767	8027	4651	3390	7661	7938	7515	7385	7743	3542	3094	7135	7829	7487	7874	7890	4687	3369	7633	6402	7553	7522	6050	4399	3443	7597	7419	7287
Bronx	White Plains Rd	West Farms Sq-East Tremont Av (2,5)	5030	4152	8107	8167	8862	8474	8589	5911	4904	5949	8667	8757	8310	8363	5660	4425	8631	8619	7939	8729	8909	5766	4386	8480	8809	8483	7990	8567	3647	3459	7865	8360	8665	8434	8454	5202	4222	8269	7320	8549	8235	6842	4938	3935	8226	8231	8163
Bronx	White Plains Rd	East 180 St (2,5)	3365	2760	6614	6703	7074	6826	6581	3683	2879	4521	6734	6772	6537	6614	3799	2878	6487	6700	6391	6667	6651	3859	2705	6471	6702	7191	6529	7245	3005	2819	6452	6739	7402	7046	7046	3787	2970	6631	5886	7298	7087	5437	3834	2820	6621	6967	6838
Bronx	White Plains Rd	Bronx Park East (2,5)	1497	1143	2864	2838	2901	2927	2954	1530	1352	2000	2831	2814	2874	2841	1573	1186	2840	2879	2668	2949	3003	1542	1179	2994	2963	2908	2802	2913	1188	1058	2732	2797	2902	2982	2959	1555	1136	2825	2518	2967	3016	2366	1541	1134	2835	2874	2866
Bronx	White Plains Rd	Pelham Pkwy (2,5)	5250	4132	9434	9354	9455	9248	9096	5270	4262	6512	9450	9176	9114	9221	5467	4054	9397	9485	8996	9570	9530	5516	4110	9480	9621	9662	9049	9815	4739	3920	9154	9580	9684	9659	9590	5453	4135	9376	8455	9669	9652	7567	5469	4015	9337	9609	9213
Bronx	White Plains Rd	Allerton Av (2,5)	3259	2528	5411	5230	5457	5475	5468	3366	2590	3962	5418	5155	5275	5200	3379	2497	5510	5385	5030	5390	5463	3462	2627	5364	5448	5320	5207	5635	2647	2366	5308	5431	5577	5614	5775	3384	2471	5466	5017	5585	5626	4760	3395	2460	5449	5515	5363
Bronx	White Plains Rd	Burke Av (2,5)	2138	1647	3488	3564	3597	3666	3672	2113	1636	2520	3627	3512	3523	3515	2147	1604	3536	3637	3354	3641	3698	2147	1543	3571	3606	3507	3533	3696	1767	1539	3356	3616	3555	3622	3786	2176	1567	3665	3213	3463	3580	2907	2143	1528	3576	3516	3442
Bronx	White Plains Rd	Gun Hill Rd (2,5)	4257	3231	7732	7692	7902	7766	7912	4208	3320	4689	7590	7424	6566	7720	4333	3158	7596	7695	7306	7792	7895	4520	3214	7665	7579	7677	7388	8025	4048	3073	6902	7761	7650	7629	8067	4361	3267	7649	6012	7854	7656	5378	4219	3089	7598	8262	7494
Bronx	White Plains Rd	219 St (2,5)	2008	1600	3508	3599	3628	3738	3637	2217	1668	2411	3548	3589	3580	3597	2205	1714	3541	3701	3370	3710	3671	2185	1665	3565	3633	3600	3510	3712	1735	1563	3303	3595	3638	3653	3698	2140	1629	3539	3174	3672	3658	2892	2179	1671	3612	3635	3441
Bronx	White Plains Rd	225 St (2,5)	2635	2054	4735	4610	4732	4766	4843	2613	2046	2937	4660	4764	4648	4738	2697	2058	4738	4651	4445	4696	4941	2784	2030	4641	4698	4739	4632	4768	2207	2023	4411	4758	4813	4740	4856	2721	1967	4752	3803	4830	4836	3562	2535	1948	4746	4816	4697
Bronx	White Plains Rd	233 St (2,5)	3352	2447	5635	5654	5872	5852	5660	3259	2461	3960	5745	5628	5651	5608	3321	2565	5712	5717	5439	5777	5768	3290	2475	5570	5759	5705	5450	5892	2787	2268	5266	5686	5690	5728	5799	3402	2521	5798	4996	5754	5770	4633	3407	2496	5692	5752	5526
Bronx	White Plains Rd	Nereid Av (2,5)	1844	1262	3665	3661	3710	3660	3600	1797	1342	2583	3697	3584	3778	3721	1944	1289	3806	3673	3529	3780	3777	1982	1277	3688	3728	3674	3526	3745	1833	1195	3365	3687	3706	3741	3740	1989	1326	3688	3471	3728	3775	3014	1915	1269	3717	3760	3640
Bronx	White Plains Rd	Wakefield-241 St (2)	3352	2703	5323	5204	5322	5325	5372	3454	2770	4053	5231	5330	5270	5254	3461	2593	5257	5212	4775	5337	5375	3496	2680	5263	5188	5181	5032	5333	2775	2381	5000	5184	5187	5252	5377	3463	2701	5133	4821	5226	5086	4612	3437	2743	5130	5079	5036
Bronx	Dyre Av	Morris Park (5)	696	497	2063	2087	2200	2201	2073	704	550	1378	2226	2173	2107	2072	738	547	2120	2162	2068	2192	2112	811	536	2044	2178	2163	2088	2146	382	325	2039	2125	2108	2171	2114	722	549	2093	2028	2225	2171	1694	700	512	2036	1865	2035
Bronx	Dyre Av	Pelham Pkwy (5)	997	710	3498	3782	3853	3761	3472	956	799	1955	3738	3598	3669	3470	1162	749	3529	3737	3541	3611	3571	1061	714	3360	3790	3746	3601	3362	457	468	3371	3747	3731	3679	3417	975	716	3667	3210	3731	3720	2408	1085	734	3624	3650	3544
Bronx	Dyre Av	Gun Hill Rd (5)	2746	1975	6318	6305	6538	6480	6269	2684	2017	4054	6458	6211	6234	6291	2941	2114	6348	6338	6042	6430	6511	3071	2091	6032	6328	6361	6107	6352	1381	1347	5932	6396	6388	6369	6363	2904	2051	6196	5755	6462	6460	5099	2787	2121	6155	4748	6152
Bronx	Dyre Av	Baychester Av (5)	1995	1244	4454	4401	4614	4488	4281	1686	1309	2469	4367	4160	4291	4332	1924	1353	4417	4504	4041	4420	4471	1970	1280	4234	4505	4431	4278	4381	732	904	3755	4349	4389	4474	4319	2162	1365	4346	3640	4438	4289	2987	1727	1340	4401	4174	4230
Bronx	Dyre Av	Eastchester-Dyre Av (5)	1872	1222	4994	5107	5231	5136	4953	1970	1380	3309	5101	5108	5138	4943	2172	1357	5117	5182	4774	5188	5128	2067	1332	4868	5264	5108	4906	5108	825	919	4744	4965	4997	5097	4890	2031	1388	5102	4646	5074	5049	4037	2032	1303	4961	5058	4885
Bronx	Pelham	3 Av-138 St (6)	4264	3399	7405	7621	7897	7740	7936	4430	3540	5176	7787	7731	7650	7673	4613	3647	7475	7932	7533	7777	7963	4544	3556	7324	7715	7772	7581	8061	5685	5298	7847	7938	7915	7857	7983	7298	7069	7851	6729	7957	7888	6256	4610	3554	7487	7670	7765
Bronx	Pelham	Brook Av (6)	4192	3415	6526	6475	6623	6468	6752	4252	3518	4708	6296	6336	6292	6658	4412	3448	6446	6546	6255	6403	6766	4472	3410	5876	6478	6508	6333	6937	1146	1019	5399	6351	6612	6534	6756	1222	990	6399	5665	6477	6421	5520	4234	3299	6327	6193	6257
Bronx	Pelham	Cypress Av (6)	2012	1490	3864	3825	3832	3956	3886	2156	1628	2778	3768	3803	3829	3851	2157	1589	3760	3842	3628	3765	3914	2131	1486	3515	3819	3804	3760	4095	1188	928	3499	3763	3890	3814	4095	1174	882	3714	3422	3821	3786	3328	2033	1574	3764	3816	3742
Bronx	Pelham	East 143 St-St Mary's St (6)	464	369	1025	1072	1073	1064	1042	449	370	657	1073	1092	1015	989	513	371	976	1048	1032	1025	1034	496	362	917	1044	1073	1075	1030	381	305	971	1069	1075	1079	1063	352	282	982	904	989	1037	829	410	339	918	963	1065
Bronx	Pelham	East 149 St (6)	2808	2295	4544	4497	4679	4537	4735	2918	2256	3294	4523	4608	4668	4534	2911	2255	4479	4495	4228	4360	4807	2951	2271	4228	4576	4518	4384	4713	1718	1414	3959	4450	4487	4535	4640	1808	1430	4410	3960	4555	4549	3911	2743	2168	4358	4508	4534
Bronx	Pelham	Longwood Av (6)	1996	1649	3595	3585	3681	3698	3743	2098	1588	2383	3538	3533	3583	3607	2081	1588	3586	3705	3401	3374	3706	2158	1596	3391	3682	3576	3579	3761	1272	969	3090	3627	3649	3656	3620	1504	983	3486	3045	3588	3601	2886	1926	1379	3352	3468	3448
Bronx	Pelham	Hunts Point Av (6)	5682	4383	10919	10900	11079	10875	10775	6173	4652	7409	10789	10794	10804	10745	6078	4402	10724	11023	10264	11144	10955	6023	4307	10136	10785	10944	10681	11363	4875	4291	10288	11144	11168	11155	11299	6391	4761	10926	9465	10887	10880	8777	5987	4347	10759	10870	10941
Bronx	Pelham	Whitlock Av (6)	1720	1385	3091	3092	3053	3132	3130	1200	1142	2288	3087	2940	3060	2973	1756	1321	2186	1966	1789	1926	1876	1140	829	1673	1793	1778	1794	1880	886	761	1654	1814	1831	1867	1925	1061	801	1786	1562	1885	1835	1398	1131	825	1798	1843	1759
Bronx	Pelham	Elder Av (6)																477	4705	5353	5441	5591	5823	3826	2866	5512	5800	5756	5853	6023	3084	2880	5625	5842	6126	6116	6285	3892	3008	6091	5259	6182	6217	5101	3829	3088	5966	6083	6058
Bronx	Pelham	Morrison Av-Soundview (6)	7155	5756	12253	12176	12387	12326	12285	6824	5678	8085	12115	11966	12236	11994	7923	5741	8179	7780	6976	7398	7639	4687	3621	6915	7218	7335	6986	7312	3794	3253	6808	7236	7350	7339	7336	4452	3519	7115	6394	7254	7056	6032	4523	3410	6976	7093	6894
Bronx	Pelham	St Lawrence Av (6)																254	2422	3100	3040	3207	3226	2326	1789	3274	3505	3321	3459	3603	2003	1891	3259	3458	3534	3559	3655	2414	1961	3633	3261	3552	3672	3207	2482	1977	3611	3599	3621
Bronx	Pelham	Parkchester (6)	9645	7545	14559	17433	17760	17802	17543	10722	8260	12404	17467	17349	17297	17637	10976	7999	16000	16122	15068	16212	16020	9562	6901	14543	15766	15964	15166	16087	7249	6422	14537	15587	16000	15963	18205	9275	7046	15417	14283	15896	15925	13714	9422	6804	15569	15634	15480
Bronx	Pelham	Castle Hill Av (6)	4336	3499	7961	7996	8241	8178	8042	4404	3470	5406	8219	7837	8064	7920	4623	3658	7936	8228	7638	8349	8199	4598	3693	7601	8147	7967	7873	8267	3684	3352	7520	8223	8283	8275	7964	4656	3462	8103	7454	8235	8264	6042	4479	3393	7789	7945	7951
Bronx	Pelham	Zerega Av (6)	1320	1028	2953	3098	3034	3033	2908	1292	1105	1895	3018	3007	2923	2935	1423	1100	2951	3025	2917	3024	2884	1495	1045	2876	3061	3081	3014	3048	1228	1064	2752	3065	3107	3160	2981	1428	1090	3026	2710	3081	3092	2185	1426	1040	3043	3206	3026
Bronx	Pelham	Westchester Sq-East Tremont Av (6)	3285	2351	7470	7432	7597	7466	7123	3224	2379	4453	7561	7109	7399	7185	3529	2425	7310	7528	6958	7450	7457	3398	2388	6995	7493	7479	7261	7326	2671	2292	6489	7608	7648	7516	7472	3613	2522	7420	6351	7490	7492	5284	3463	2288	7467	7441	7413
Bronx	Pelham	Middletown Rd (6)	756	633	2053	2085	2109	2163	2065	774	596	1258	2119	2103	2131	2104	800	622	2140	2153	2079	2133	2024	817	558	1964	2177	2179	2122	2088	718	509	1950	2107	2138	2166	2052	805	627	2079	1909	2130	2129	1584	748	543	2134	2172	2142
Bronx	Pelham	Buhre Av (6)	1584	1233	3462	3527	3593	3536	3640	1628	1196	2349	3503	3449	3492	3444	1671	1207	3445	3722	3357	3616	3727	1687	1224	3304	3644	3501	3429	3580	1349	1064	3348	3556	3587	3591	3740	1621	1235	3544	3319	3554	3662	2899	1611	1091	3439	3574	3423
Bronx	Pelham	Pelham Bay Park (6)	3474	3285	7077	7184	7206	7163	7051	3517	3024	4879	7146	6903	6960	6863	3565	3154	7041	7291	6627	7256	7198	3749	2647	6469	7135	7032	6901	7036	2694	2447	6575	7187	7266	7330	7078	3773	2825	7102	6414	7113	7065	5579	3583	2671	7045	7209	6952
Manhattan	Broadway-60 St	Rector St (R)	3950	3076	7783	8233	9712	8723	8691	4937	4116	6345	8345	8249	8371	8820	5347	3664	8474	8712	7782	8572	8834	5106	3372	8826	8595	8523	8294	8808	3478	3418	7870	7965	8229	8434	8482	4847	3716	8013	7816	8293	8371	7355	4964	3377	7912	8443	7919
Manhattan	Broadway-60 St	Cortlandt St (R)	7955	5528	6571	6887	9005	7297	8093	7970	7610	7180	7408	6740	7355	8303	8238	5764	7465	7184	6245	8027	8731	8341	5309	7513	7541	7135	7162	8880	5888	6159	6902	6866	6726	7036	8280	7451	4850	7088	6696	6330	6752	8153	8191	5436	6500	6833	5981
Manhattan	Broadway-60 St	City Hall (R)	4897	3646	9051	9255	10368	9741	8805	5262	4517	5388	9434	9419	9609	8947	5898	3900	9653	9729	8501	9619	9164	6217	4089	9753	9929	9545	8697	9470	3730	4406	8808	9098	9440	9356	8826	5279	4041	8975	8012	9368	9189	6385	5781	3931	9035	9277	8696
Manhattan	Broadway-60 St	Prince St (N,R)	20221	15630	15299	15899	16301	16969	18118	18142	14510	16092	15378	15806	16441	18247	18361	13493	16065	16570	15173	17976	19139	17791	12115	16116	16243	16485	16445	20557	12397	14253	17951	16175	16296	17155	19016	17832	12699	15168	16107	15874	17015	20362	18622	12805	14557	14946	15348
Manhattan	Broadway-60 St	8 St-New York University (N,R)	16727	13425	18132	18961	19368	19673	19158	16229	13240	14919	16931	19280	19607	19231	16342	12128	18442	19132	19822	19814	20327	14865	10599	18992	19663	19847	21322	21333	12552	11639	24907	20391	19556	20114	20577	15842	12552	18149	19526	19405	20281	21111	16484	12189	17347	18964	19678
Manhattan	Broadway-60 St	23 St (N,R)	11898	9282	23760	23171	25277	25120	21656	11959	10014	17461	24487	24744	24291	22879	13645	10025	23741	24684	24793	25079	23341	12661	8552	24378	25162	25356	26525	24105	10406	9598	25350	24737	25101	25333	23819	13437	10148	23640	24232	25382	25587	23734	14104	9918	23199	24253	25721
Manhattan	Broadway-60 St	28 St (N,R)	5840	4269	11242	11317	11470	11599	10643	5892	4613	8988	11273	11671	11303	11196	6443	4867	11050	11509	11927	11905	11645	5865	4225	11439	11632	11713	12531	11854	5855	4580	10599	11363	11736	11777	11923	6550	5052	10917	11375	11521	11699	11754	6864	4719	11354	11628	12349
Manhattan	Broadway-60 St	49 St (N,Q,R)	17405	14652	24046	24112	25764	25850	26034	17833	16126	20725	25346	26465	26672	27188	20209	15863	24761	25957	26410	26394	28610	16008	12320	23987	26297	26779	27840	28063	16017	14488	24162	25728	26270	26592	27579	18584	16032	24629	25550	26930	27232	27909	20970	15995	23685	25799	26890
Manhattan	Broadway-60 St	57 St-7 Av (N,Q,R)	16447	14425	27894	28215	29488	29606	26875	17105	16315	23382	29297	29327	29602	28231	17807	14125	27921	29499	29908	30474	28709	15491	11628	27520	29759	29148	30718	30022	15962	14709	28003	29610	30200	30232	29997	19815	19378	28421	29744	30035	30709	29679	21304	16809	27836	29596	30315
Manhattan	Broadway-60 St	5 Av-59 St (N,Q,R)	11356	9933	17263	18623	19306	20388	19303	13751	12989	18839	19319	18991	18485	20562	14004	11983	19885	20665	20007	20160	20617	11065	7381	19023	20002	19349	20324	20381	10505	9964	17364	19606	20307	19944	20320	14231	12616	19006	21129	19715	19603	21020	15329	11046	18362	19099	19448
Manhattan	Nassau St	Broad St (J,Z)	117	1	5805	5891	5168	6021	5840	98	4	3283	5927	5102	5829	5862	100	1	5877	6202	5946	6157	5885	111		5741	6136	6153	6224	6083	110	3	5526	5978	6032	6042	6090	95	2	5844	5001	6114	5902	4130	109		5807	6022	6250
Manhattan	Nassau St	Bowery (J,Z)	3360	3025	2941	2928	2958	3025	3117	3403	3216	2640	3039	2897	2929	2925	3245	3036	2909	2995	2735	3072	3230	2880	2626	2812	3016	2914	2902	3201	2061	2289	2877	2990	2859	2918	3058	2797	2572	2864	2765	2964	2928	2657	2805	2437	2767	2686	2661
Manhattan	14 St	3 Av (L)	5638	4552	6266	6476	6478	6519	6847	26	30	5031	6269	6373	6345	6643	5486	4559	6309	6519	6690	6740	6980	5838	4744	6309	6690	6686	6798	7500	5573	4975	6874	7164	6606	6825	7143	5990	5229	6656	6315	6521	6795	7120	6268	4944	6362	6474	6622
Manhattan	14 St	1 Av (L)	16573	13466	21801	23015	23503	23738	24237	103	154	16091	22745	22990	23334	24063	17231	14447	22366	23358	23674	23411	25263	19183	14291	22374	23306	23605	24882	25516	16135	14202	23360	24280	23408	23758	25331	18578	16050	22535	20546	23411	24086	22559	18856	14788	22060	22896	23716
Manhattan	6 Av	Grand St (B,D)	17610	15957	20858	18702	18733	22792	24139	20385	18429	24176	24497	23366	22689	24036	20418	18421	24235	24193	20875	23738	25067	19348	17228	23863	24381	23436	21635	25481	13547	15615	22996	23862	23962	18867	25915	18949	16758	23609	22617	23925	24045	22981	18415	16540	23715	22908	22320
Manhattan	6 Av	East Broadway (F)	6745	5539	13503	13398	13600	13575	13331	7451	6677	9618	13579	13174	13040	13147	6874	5678	13417	13398	12991	13181	13282	7885	7135	13485	13605	13577	13529	13752	6901	6941	13598	13653	13410	13617	13912	8190	6951	13614	11673	13575	13790	11307	7539	6456	13463	13396	13535
Manhattan	6 Av	2 Av (F)	11522	9371	16362	17430	17910	18223	18835	14248	13024	13825	17456	17819	18331	19140	12231	10319	16881	17970	18356	19021	19920	16114	12817	16606	17838	18277	19320	20132	13310	11937	17145	18784	18005	18691	19843	15658	13286	16833	17259	18084	18881	19090	14852	11919	16342	17589	17960
Manhattan	6 Av	23 St (F,M)	13417	10187	28239	29339	29578	29400	26554	12518	10209	22210	29081	28976	28651	27557	14611	10931	28542	29864	29192	29235	28061	13520	9810	28657	29995	29692	30185	29357	11082	9826	29937	30398	30159	30035	28942	13409	10166	28486	29928	29572	30150	27809	12735	9216	28138	29107	29511
Manhattan	6 Av	47-50 Sts-Rockefeller Center (B,D,F,M)	23885	19386	60508	60722	61187	62478	58739	22855	19539	48443	59330	61955	58253	61001	29692	20744	57857	59813	64133	59482	59929	22683	17148	58363	61635	62148	67016	64911	20302	16799	57975	61480	62103	63048	62290	22799	16768	58664	61701	63944	64195	63564	26462	18169	57543	62765	67895
Manhattan	8 Av	Canal St (A,C,E)	9536	7198	19696	20286	20769	21020	19338	9451	7593	13734	20497	20491	20487	20204	11151	8204	19722	20176	20370	21045	20567	9839	6932	19825	20251	20741	20997	20501	6469	6344	21332	20677	20588	20875	20849	9782	6969	19859	18700	20637	20448	17228	9729	6680	18726	19763	19746
Manhattan	8 Av	Spring St (C,E)	3561	2433	11988	12328	12745	12893	12492	6189	4937	9341	12555	13063	13142	12966	3821	2335	12032	12663	13068	13482	13398	6472	4918	12307	12746	13166	12945	13943	5013	4639	10653	12990	12812	13321	12679	6295	4202	12427	11851	13026	13541	11610	5647	4213	11905	12445	13526
Manhattan	8 Av	23 St (C,E)	7376	5124	21634	24503	24169	24759	23746	13239	10947	17274	24985	24204	25501	24751	7891	5809	22320	25142	24893	25379	24682	14636	10241	22652	25300	25030	25613	25889	12364	10656	23575	25523	24672	25751	24467	15151	11067	22419	23365	24917	25324	23047	15346	10309	22367	24299	24414
Manhattan	8 Av	34 St-Penn Station (A,C,E)	35233	29682	82163	82034	84029	83505	80093	40840	37098	64848	82410	83116	83975	86104	44182	35941	80422	81403	85703	81317	83486	44432	37808	81935	84323	82392	90297	87072	38115	31811	79383	82126	83786	88712	89531	48113	39524	81624	80530	84397	85723	80708	44151	35886	83509	82165	87683
Manhattan	8 Av	50 St (C,E)	7330	5147	16419	17953	18501	18686	18538	11634	11017	12387	17618	17810	18867	19430	7893	6002	16869	17863	18968	18499	19540	12913	11244	17093	18231	18624	20720	20294	12628	10446	17426	18183	18620	19072	19753	14107	12754	17098	15485	18100	19042	18114	13790	11107	16481	17339	18947
Manhattan	53 St	7 Av (B,D,E)	5517	4128	14273	14605	14476	15680	14435	6505	5697	10976	14285	15231	15000	16065	5503	4522	14013	14505	16180	14923	14935	6307	5733	14274	14604	15026	17529	15582	6214	5179	13760	14751	15075	15599	15898	7439	6058	14209	14882	15111	15273	15515	7478	5617	13797	15383	16175
Manhattan	53 St	5 Av-53 St (E,M)	18	10	24646	23834	24655	24954	23980	5709	5295	18057	23442	25323	24988	30144	8	4	24685	25104	28457	25814	26188	6758	5088	24646	25583	25911	30703	27966	9622	6191	24305	25176	26156	26682	27426	8726	6124	24614	24895	25524	25645	25708	8531	5743	23609	24427	27968
Manhattan	63 St	57 St (F)	9800	8271	14619	15337	15643	15871	14917	5986	5529	13067	15286	15510	15866	15888	11297	9258	14956	15769	16217	16236	15935	10564	8341	14685	15691	15422	16588	16119	6493	5026	14042	15352	15758	15968	16528	7516	5549	14298	16021	15725	16120	15905	4521	3048	13865	15469	16116
Manhattan	63 St	Lexington Av-63 St (F)	10007	8720	16482	16751	17264	17451	15000	4943	4135	11886	17534	16929	17668	16215	11573	9357	16962	17811	16544	17995	16794	11893	9447	18106	17627	16797	16703	16421	4562	3793	15878	17247	17198	17860	16716	5768	4924	16624	17482	18125	18228	15921	4554	3519	16281	17709	17211
Manhattan	63 St	Roosevelt Island (F)	4703	4377	6495	6762	6811	6732	7094	1934	1622	5029	6727	6873	6650	6764	5250	4568	6689	6874	6390	6951	7050	4895	4355	6568	6813	6757	6753	7121	3392	3436	6444	6634	6705	6874	6970	4324	3507	6512	6062	6716	6670	5862	1789	1442	6428	6614	6563
Manhattan	8 Av/Central Pk W	72 St (B,C)	5350	5137	8090	8745	9032	9244	8849	6673	7781	7789	9034	8701	8782	8465	6413	8609	8445	9094	8584	9120	9202	6478	5291	8575	9186	8980	8905	9274	4172	4967	9000	9053	9196	9299	9590	7105	11189	9259	9299	9163	9382	9211	6446	4979	8449	8455	8429
Manhattan	8 Av/Central Pk W	81 St-Museum of Natural History (B,C)	8584	6988	11575	12221	12035	12364	12198	8963	8807	10473	12467	14072	13194	13412	8453	7350	11788	12202	15216	12166	12314	8982	7326	11796	12540	12959	15928	12358	10731	6604	12031	12267	12549	12887	12521	9365	12781	11352	11648	12505	13824	14200	10165	7240	11484	11804	12811
Manhattan	8 Av/Central Pk W	86 St (B,C)	5226	4454	11056	11692	12145	12024	10889	5217	4789	7979	11913	11902	11670	11228	5810	4744	11139	12092	11804	11558	11186	5663	4383	12281	12172	12230	12211	11631	4221	4481	11358	12256	12175	12191	11899	6080	7156	11448	11652	12378	12433	10791	5604	4626	11490	11937	11952
Manhattan	8 Av/Central Pk W	96 St (B,C)	4277	3818	9577	10038	10400	10628	9546	4394	4070	7136	9830	10034	9639	9279	4682	4336	9682	10187	9726	9701	9625	4568	3910	9975	10083	10341	10157	10183	3561	3713	9611	10168	10314	10436	10012	4895	4463	9720	9657	10230	10383	8977	4801	3759	9628	10026	10017
Manhattan	8 Av/Central Pk W	103 St (B,C)	2809	2323	4461	4599	4724	4868	4986	2999	2627	3490	4754	4810	4707	4969	3127	2781	4463	4755	4723	4850	4889	3180	2432	4472	4745	4889	4903	5237	2479	2465	4578	4661	4790	4885	4966	3226	2800	4637	4345	4831	4851	4564	3161	2324	4465	4558	4668
Manhattan	8 Av/Central Pk W	Cathedral Pkwy-110 St (B,C)	4638	3945	6771	6932	7071	7335	7277	4722	4215	5244	6947	7019	7049	7165	4848	4088	6824	7026	6887	7196	7304	4824	3970	6827	7101	7042	6956	7756	3731	3922	7037	6942	7112	7277	7553	4897	4554	6761	6529	7008	6999	6680	4843	3841	6705	6839	6869
Manhattan	8 Av/Central Pk W	116 St (B,C)	4036	3218	6346	6482	6588	6758	6719	4193	3559	4458	6353	6473	6441	6769	4260	3575	6298	6438	6431	6729	6901	4273	3438	6299	6595	6554	6721	6891	3368	3611	6277	6462	6596	6761	6907	4319	3831	6367	5628	6507	6631	5819	4099	3385	6205	6561	6594
Manhattan	8 Av/Central Pk W	125 St (A,B,C,D)	18321	14848	25903	26388	27227	27763	27239	18788	15850	18742	26381	26608	26576	27121	19464	15432	26045	26786	25123	26578	27680	19690	15173	26352	26924	27172	25618	28626	13557	14694	25419	26816	26865	27835	28240	19738	15598	25545	24030	26959	27356	24068	19460	14745	25878	25927	25697
Manhattan	8 Av/Central Pk W	135 St (B,C)	2689	2238	5753	5646	6014	5994	5543	2853	2437	3043	5762	5800	5826	5667	3099	2417	5619	5825	5919	6079	5878	2987	2386	5788	5921	5898	6222	6015	2386	2273	5372	5857	5960	6086	5805	3134	2358	5942	4620	5913	6030	4227	2926	2215	5781	5711	5790
Manhattan	8 Av/Central Pk W	145 St (A,B,C,D)	15008	11993	23398	22292	24246	24511	21749	15606	12640	15710	23881	23966	23816	23038	16506	12476	23732	23816	23456	24203	23712	16190	12272	23769	24119	24241	23528	23981	12490	12119	23680	24034	24360	24706	23837	16174	12784	23526	22550	24225	24516	21175	15915	12337	23745	23929	23515
Manhattan	Washington Heights	155 St (C)	1650	1376	2586	2623	2591	2637	2725	1752	1501	1847	2542	2633	2549	2719	1791	1349	2593	2559	2544	2714	2802	1743	1405	2565	2585	2608	2622	2815	1462	1479	2673	2553	2629	2866	2762	1802	1450	2624	2352	2693	2653	2367	1871	1371	2662	2562	2611
Manhattan	Washington Heights	163 St-Amsterdam Av (C)	2619	2182	3704	3847	3933	3974	3953	2599	2188	2993	3838	4027	3931	3946	2870	2313	3716	3842	3949	3937	4052	2762	2180	3754	3922	3941	3950	4217	2451	2226	3850	4011	3910	4014	4160	2735	2211	3854	3688	4002	4054	3734	2766	2159	3837	3878	3880
Manhattan	Washington Heights	175 St (A)	8478	6618	13011	13043	13526	13537	13445	9211	7616	10531	13560	13218	13058	13294	8757	6763	13189	13409	12709	13297	13336	8815	6596	13179	13466	13254	13342	14136	6996	5948	12786	12922	13251	13538	13852	8863	6901	12961	12785	13445	13753	12621	8519	6403	13017	13377	13251
Manhattan	Washington Heights	181 St (A)	6886	6266	10282	10548	10791	10826	10252	7468	6632	8273	10594	10469	10013	10155	7529	5776	10260	10537	10016	9921	10228	7252	5663	10338	10794	10793	10817	11200	5648	5677	10555	10728	10973	11068	10904	7552	6195	10446	10339	10878	11060	9970	7406	5898	10391	10780	10830
Manhattan	Washington Heights	190 St (A)	3227	7915	4766	5014	5021	5076	5160	4149	3756	3763	5150	4907	4808	4936	3727	3004	4684	5112	4799	4795	5064	3604	2925	4762	5155	5238	5122	5313	2649	2578	4621	4901	5127	5282	5205	3667	2973	4900	4853	5090	5160	4619	3638	3002	4871	5023	4897
Manhattan	Washington Heights	Dyckman St (A)	5594	4844	8336	8627	8906	8855	8766	6762	5714	6154	8649	8481	8535	8649	5921	4678	8346	8678	8250	8757	8749	6050	4627	8197	8586	8685	8478	8949	4820	4414	8165	8699	8652	8726	8921	5881	4621	8277	8119	8696	8654	7758	5913	4584	8451	8682	8331
Manhattan	Washington Heights	Inwood-207 St (A)	6551	5714	9529	9801	10284	10422	10371	16981	13784	7576	9930	9620	9651	9595	7084	4998	9263	9629	9202	8546	9618	6741	4747	9017	9398	9424	9190	9703	5070	4530	9049	9341	9499	9866	9471	6751	5102	9276	8718	9501	9631	8333	6244	4633	9086	9463	9242
Manhattan	Concourse	155 St (B,D)	2812	2172	3898	3926	4105	4077	4193	2834	2166	2942	4071	4070	4081	4143	2868	2253	3982	4056	3935	4133	4244	2951	2062	4015	4048	4103	3949	4342	2380	2171	3995	4151	4196	4307	4371	3063	2311	4206	3583	4107	4232	3664	2872	2248	4140	3982	4003
Bronx	Concourse	167 St (B,D)	6521	5173	9169	9165	9256	9498	9547	6614	5378	7020	9298	9201	9297	9400	6846	5319	9199	9385	8799	9490	9732	7002	5254	9549	9578	9454	9453	10082	5729	5350	9390	9591	9645	9694	10020	6916	5355	9499	8553	9540	9635	8587	6769	5403	9263	9521	9348
Bronx	Concourse	170 St (B,D)	4348	3484	6333	6381	6604	6630	6603	4444	3457	4782	6396	6564	6650	6635	4647	3512	6361	6512	6302	6714	6864	4658	3397	6503	6653	6554	6548	6839	3787	3287	6528	6599	6610	6719	6872	3867	2968	5526	5158	6638	6639	5642	4490	3454	6332	6495	6539
Bronx	Concourse	174-175 Sts (B,D)	3151	2482	4789	4700	4840	4813	4895	3120	2433	3526	4766	4876	4823	4932	3247	2547	4802	4881	4828	4901	5052	3348	2523	4858	4866	4863	4842	5161	2802	2471	4852	4962	4958	5001	5156	3296	2551	5029	4660	5055	4881	4439	3240	2554	4897	4875	4883
Bronx	Concourse	Tremont Av (B,D)	5492	4247	8799	8899	9257	9138	9109	5671	4512	6657	9170	9019	9173	9265	5691	4382	9060	9224	8890	9207	9326	5754	4412	9239	9389	9472	9251	9639	4860	4234	8956	9363	9376	9619	9582	5729	4474	9267	8558	9500	9642	8325	5806	4346	9193	9303	9384
Bronx	Concourse	182-183 Sts (B,D)	3329	2736	4703	4715	4732	4851	4698	3401	2747	3659	4767	4620	4625	4891	3501	2751	4670	4673	4600	4698	4972	3511	2609	4753	4732	4688	4773	4984	2926	2695	4746	4746	4725	4675	5070	3445	2776	4714	4398	4840	4812	4307	3465	2773	4601	4689	4789
Bronx	Concourse	Fordham Rd (B,D)	7928	5824	11669	11632	12034	11892	12133	8126	6084	8461	11990	11778	11780	11875	8588	6260	11481	11991	10995	11993	12374	8581	6011	11827	12121	11789	11521	12807	6873	5933	11505	11969	12096	12150	12802	8327	5937	11718	11305	12024	12089	10928	8345	5991	11705	11661	11595
Bronx	Concourse	Kingsbridge Rd (B,D)	4370	3594	7343	7429	7723	7585	7817	4461	3917	5386	7549	7628	7596	7649	4788	3814	7400	7593	7459	7692	7921	4682	3613	7523	7685	7688	7601	7865	4175	3573	7394	7616	7599	7755	7806	4795	3691	7701	7070	7824	7843	6626	4761	3737	7466	7604	7661
Bronx	Concourse	Bedford Park Blvd (B,D)	3512	2740	6284	6293	6632	6673	6486	3721	3009	4376	6514	6488	6379	6328	3862	2807	6322	6592	6418	6546	6646	3830	3001	6420	6873	6598	6628	6699	3270	2659	6171	6465	6698	6676	6670	3763	2727	6448	5865	6560	6739	5523	3725	2747	6386	6520	6496
Bronx	Concourse	Norwood-205 St (D)	5106	4072	7983	8006	8276	8385	8078	5066	4081	6092	8178	8215	8107	7981	5400	4239	7964	8227	7855	8136	8257	5237	4066	8126	8272	8288	8156	8414	4419	3841	7854	8254	8318	8350	8336	5289	3994	8228	7693	8337	8369	7170	5139	3975	8026	8273	8167
Manhattan	Upper Manhattan/Bronx Transfer	168 St (A,C,1)	12999	10577	24542	24965	25648	25523	25062	18763	15222	20648	25282	25175	25224	25037	14343	10861	24806	25647	24615	25982	25268	13762	10912	24486	25734	25459	25112	25747	11221	10210	24534	25504	25797	26447	26136	14072	11201	24647	21775	25584	26038	23464	13796	10726	24644	25649	25645
Bronx	Upper Manhattan/Bronx Transfer	149 St-Grand Concourse (2,4,5)	7388	5740	15781	14466	16480	16048	12928	6745	5549	6894	15874	15662	15815	13991	8021	5669	15618	15829	15223	16179	13796	7621	5443	15438	15992	15976	15346	13696	6240	5024	13781	15291	16349	16045	13876	7924	6176	15627	13507	16393	16181	10433	7517	5321	15657	15743	15932
Bronx	Upper Manhattan/Bronx Transfer	161 St-Yankee Stadium (B,D,4)	29238	30434	24041	23891	24758	33701	34049	14309	11616	15308	24360	24021	23670	23954	14506	11417	23447	24558	22736	24487	24948	14885	11353	23948	24601	24530	23083	24877	10838	10500	22565	24697	24752	24702	24727	14943	11503	24468	20497	25111	24399	18970	22951	11238	24216	24568	23782
Manhattan	Manhattan CBD Transfer	South Ferry (1)/Whitehall St (R)	14661	12754	30311	29740	31648	31822	30739	19364	18028	24490	32032	29868	29914	30623	21296	15680	31983	32074	28383	31797	31509	19512	13977	32358	32606	31125	30233	34812	11688	12920	31150	30389	30429	30930	30259	18775	15218	30492	28247	30166	29682	27081	17648	12737	28929	28652	28917
Manhattan	Manhattan CBD Transfer	Fulton St (A,C,J,Z,2,3,4,5)	16482	13692	64984	67951	76008	71150	67983	17714	14865	46010	68251	68586	67589	69673	31471	23006	66884	65741	63437	69894	69217	20255	13487	64731	68796	67839	66753	70180	10090	11504	62510	65630	67913	68648	67462	26177	17914	64425	58297	66850	67165	53537	18063	11697	63332	66547	65628
Manhattan	Manhattan CBD Transfer	Chambers St (A,C)/WTC (E)/Park Place (2,3)	22537	16864	56969	58035	63441	60087	52860	23565	20383	34147	59461	58487	58998	57742	22194	14868	57882	59432	55977	60448	57321	28569	18156	58343	59863	58735	58232	57873	19257	18584	56835	58160	58797	59892	56529	21710	14582	56670	51200	58022	57733	45234	29027	19218	56268	58510	56590
Manhattan	Manhattan CBD Transfer	Brooklyn Bridge-City Hall (4,5,6)/Chambers St (J,Z)	19564	16351	39153	40658	46217	41927	35604	19945	17075	19502	41831	40624	41092	38577	18867	14712	40785	42274	38018	41005	37968	18923	13924	37512	41989	41263	38493	39232	11635	13524	37126	40422	41204	41325	37628	17272	12159	39185	30410	41874	39786	22141	17959	12986	39641	40400	38873
Manhattan	Manhattan CBD Transfer	Canal St (J,N,Q,R,Z,6)	40837	33453	44884	44854	48126	46371	49901	44639	30163	40663	45313	44315	45832	48812	43942	34364	45836	46346	40457	47060	51254	44087	34288	44336	45335	45150	43295	52907	29313	33018	43928	45166	44682	45598	49615	43925	33284	44474	41836	45038	45511	46703	45605	33423	43070	42453	41168
Manhattan	Manhattan CBD Transfer	Delancey St (F)/Essex St (J,M,Z)	14979	12262	22546	23137	24023	24855	24871	19282	17145	16879	23581	23785	23853	24806	16668	13505	22611	24234	23588	25219	25777	17739	14847	22581	23744	24678	24620	26241	14499	13028	22980	24640	24266	24890	26153	17050	13807	23207	21004	23984	24371	20852	16302	13230	22634	23196	23860
Manhattan	Manhattan CBD Transfer	Broadway-Lafayette St (B,D,F,M)/Bleecker St (6)	20039	15959	34605	37229	37957	38205	38707	26916	21460	30705	36135	36869	37818	39422	27746	21072	35468	37855	36555	38919	40672	29286	22060	34169	37984	38829	38715	42139	21817	21426	41479	39420	38784	39298	40732	28877	21618	35504	38052	37848	39442	40952	28441	20747	34780	36676	36921
Manhattan	Manhattan CBD Transfer	West 4 St-Washington Sq (A,B,C,D,E,F,M)	30540	25211	37134	39712	40665	41848	41422	32951	27616	31972	38188	39399	40909	40978	37026	28913	38790	41597	39766	42418	43236	34379	26664	38477	40599	41605	41340	43975	24818	24074	37486	46976	40790	42347	43240	32734	27476	38374	40796	40953	42952	41753	32166	25302	36958	39561	38767
Manhattan	Manhattan CBD Transfer	14 St (A,C,E)/8 Av (L)	28630	23612	38412	40037	41628	42601	42471	25344	21685	31672	40324	41274	41891	43629	30726	24578	39447	41535	42055	44506	45131	32042	24904	39068	41086	42521	43741	45334	24174	23875	44164	43964	42163	43731	45617	30985	25705	39477	38673	42901	44177	40746	30979	23665	38089	40240	42193
Manhattan	Manhattan CBD Transfer	14 St (F,M,1,2,3)/6 Av (L)	33795	28378	48049	51269	52260	52858	51156	34751	29500	41661	50917	50612	51094	51130	35952	28147	48342	51098	49169	52709	52845	37262	28088	49872	52291	53679	52269	55535	27500	26116	66222	55624	52857	52522	53406	33476	27622	49119	50487	52294	53711	50202	33162	24820	48103	50553	50562
Manhattan	Manhattan CBD Transfer	14 St-Union Sq (L,N,Q,R,4,5,6)	88745	70834	107223	111121	116189	114976	116502	82853	65988	92321	109576	111328	110843	114723	88021	67185	108679	113957	107197	114192	119095	90791	66952	108847	114949	117914	113618	126215	68475	67616	128813	119609	115477	115520	120753	88703	72259	108100	109114	114325	114695	111705	90343	68274	106086	110664	110012
Manhattan	Manhattan CBD Transfer	34 St-Herald Sq (B,D,F,M,N,Q,R)	72977	58535	114541	118760	121872	123915	120348	71862	57972	106592	118454	119454	118574	126988	82864	62066	117680	121336	119266	120705	132181	81277	58208	120345	124501	125312	127382	133312	63997	58661	117049	122229	123818	125399	131376	80486	61540	120372	124386	124182	124650	129868	79511	57350	118069	125087	132530
Manhattan	Manhattan CBD Transfer	Times Sq-42 St (N,Q,R,S,1,2,3,7)/42 St (A,C,E)	123899	102617	185624	190165	193128	196181	199045	129622	114966	162128	190523	193231	192765	201049	136499	109927	186918	193344	197506	194571	203668	136658	109548	186467	194207	195619	203881	210396	109914	97284	188960	194263	195161	197091	205834	134323	109430	186736	188821	193573	197731	205694	141692	104796	181068	183887	191206
Manhattan	Manhattan CBD Transfer	42 St-Bryant Pk (B,D,F,M)/5 Av (7)	19958	16987	50117	51601	52643	53334	49411	19048	16525	39380	51334	52413	50539	50028	28197	17398	50136	53065	52705	52168	50091	22270	16290	50768	52766	52619	54188	52690	14953	12713	50159	52738	53794	53777	52150	20796	16226	50294	54510	53727	54802	50140	21326	14472	50666	52640	53015
Manhattan	Manhattan CBD Transfer	Grand Central-42 St (S,4,5,6,7)	55928	46446	151942	152714	153034	155907	144070	54265	43724	112024	150795	156319	154390	151356	61883	47019	146292	151749	162651	153963	151418	61174	45818	146411	152110	153851	170175	154157	51678	37810	143032	151773	154800	160751	152664	59607	50555	143998	149769	153570	156257	142015	60830	42648	144182	153276	164222
Manhattan	Manhattan CBD Transfer	Lexington Av-53 St (E,M)/51 St (6)	18894	14793	66211	68468	69848	70986	67230	24391	20062	51326	68148	70233	70432	70628	20571	15402	65368	68911	72436	70038	70612	26088	18720	64962	70778	71305	75730	73001	23280	20229	66021	69899	71887	72757	72815	28800	23144	66208	68761	70874	71955	66652	30988	20587	65116	69827	74209
Manhattan	Manhattan CBD Transfer	59 St-Columbus Circle (A,B,C,D,1)	41758	35553	72343	70879	76863	78131	66203	42438	39734	52341	75344	76672	76755	69906	47576	38839	73049	76448	76306	78491	71743	45625	35757	73688	77373	76824	77395	72047	34770	33168	70807	76380	78074	79688	74910	48129	51003	75139	74205	76939	77009	71450	46708	36341	71370	74307	74348
Manhattan	Manhattan CBD Transfer	Lexington Av (N,Q,R)/59 St (4,5,6)	45090	35792	68233	68918	69457	71464	67495	39755	33444	56214	68605	68794	68999	69438	45921	34493	65953	69102	67709	70979	70306	42189	28540	66041	69816	69837	72158	73256	35223	30571	64125	68738	70686	71499	72548	44238	38510	66699	69078	73831	73557	72533	52393	35337	65141	69192	70787
Brooklyn	New Lots	New Lots Av (3)	3735	2935	6532	6705	6638	6711	6680	3887	3090	4639	6585	6496	6651	6660	3873	2998	6585	6689	6114	6607	6554	3897	2913	6454	6604	6543	6321	6812	3006	2774	6238	6516	6629	6630	6832	3938	2904	6542	5740	6609	6650	5322	3759	2845	6612	6559	6420
Brooklyn	New Lots	Van Siclen Av (3)	1931	1564	3636	3617	3630	3681	3672	2065	1608	2516	3645	3592	3676	3682	2010	1555	3678	3699	3345	3627	3708	2020	1516	3574	3675	3732	3538	3667	1533	1448	3525	3691	3691	3686	3682	1996	1553	3664	3137	3793	3640	2926	2173	1486	3694	3706	3553
Brooklyn	New Lots	Pennsylvania Av (3)	3312	2659	6060	6139	6271	6104	6032	3521	2700	3851	6018	5931	6021	6036	3448	2491	5984	5992	5626	5945	6007	3334	2442	5836	6070	6051	5974	6216	2613	2294	5696	6063	6057	6225	6238	3350	2557	6104	4904	6162	5927	4565	3361	2348	5962	6032	5985
Brooklyn	New Lots	Junius St (3)	1300	1034	2291	2273	2324	2405	2300	1371	1093	1569	2247	2273	2210	2223	1239	1027	2237	2298	2111	2308	2215	1367	929	2172	2195	2264	2250	2300	997	975	2106	2182	2274	2375	2355	1374	939	2289	1963	2231	2349	1805	1266	1000	2219	2191	2191
Brooklyn	New Lots	Rockaway Av (3)	3416	2717	5917	6038	6137	6152	6028	3486	2827	3698	5948	5927	5970	6206	3529	2630	6017	5951	5570	6005	6165	3390	2513	5827	6031	5965	5871	6371	2659	2453	5630	6103	6106	6212	6412	3411	2738	5949	5018	6121	6033	4600	3394	2567	5871	5932	5896
Brooklyn	New Lots	Saratoga Av (3)	3184	2315	5999	5991	6094	5898	5798	3147	2410	4010	6030	5969	5875	5906	3152	2409	6026	6096	5607	6108	5917	3230	2273	5876	6147	6074	5856	6092	2501	2215	5842	6038	6184	5946	6121	3120	2532	6048	5269	6179	6073	4888	3292	2428	6019	5873	5909
Brooklyn	New Lots	Sutter Av-Rutland Rd (3)	4336	3377	7823	7838	7920	7973	7975	4465	3427	5248	7866	7868	7855	7977	4543	3434	7917	7945	7411	7949	7947	4504	3136	7709	7949	8045	7774	8168	3650	3080	7812	7946	8186	8024	8223	4599	3436	7953	6994	8169	8132	6514	4508	3341	7991	8033	7881
Brooklyn	New Lots	Crown Heights-Utica Av (3,4)	16226	12356	28963	28707	29593	29303	28480	16644	12329	20097	28604	28332	28088	28542	16550	12029	28561	29290	27167	28730	28351	15963	11045	27482	28769	28698	27884	29362	12506	10871	27789	28904	29060	29360	29327	15975	11787	28833	25723	29046	29081	23868	15466	11223	28470	28800	28227
Brooklyn	New Lots	Kingston Av (3)	2510	2988	5181	5223	5444	5609	4633	2565	3181	4298	5557	5398	3948	3968	2675	4261	6577	6633	4915	4051	4093	2691	3773	5689	5435	5254	5042	5672	2102	2813	4892	5039	5012	5162	5608	2655	2867	4872	4701	4928	5079	5042	2917	2791	4942	4908	4979
Brooklyn	New Lots	Nostrand Av (3)	4991	3940	4503	4227	4376	4283	4427	4929	3973	3104	4190	4299	4240	4443	3120	2345	4321	4670	4089	4273	4448	3043	2280	4225	4332	4387	4310	4720	2560	2207	4259	4508	4408	4516	4542	3013	2289	4314	3813	4319	4344	3640	2920	2346	4405	4336	4364
Brooklyn	Nostrand Av	Flatbush Av-Brooklyn College (2,5)	46	31	24189	22746	25040	24802	20675	52	31	13128	24529	24257	23327	21220	9915	7427	24327	24307	23483	23603	21552	9610	6628	23606	25059	24771	24220	22524	8265	6783	23365	24755	24763	24710	22435	10121	6953	24447	22339	24872	24563	17759	9744	6759	24109	24760	24559
Brooklyn	Nostrand Av	Newkirk Av (2,5)	30	13	7902	7998	8056	7989	7801	27	13	5059	7847	7886	7943	7954	3843	2976	7960	7759	7685	8021	7976	4063	2929	7798	8043	8067	7842	8099	3312	2794	7739	7850	8131	8165	8169	3994	3133	7955	7004	8159	7991	6508	3934	3030	7990	8205	8021
Brooklyn	Nostrand Av	Beverly Rd (2,5)	14	3	4156	4263	4385	4418	4305	11	8	2824	4227	4276	4243	4224	2220	1711	4301	4217	4073	4353	4457	2249	1712	4213	4415	4398	4266	4401	1980	1697	4166	4281	4454	4323	4444	2376	1761	4381	3903	4464	4325	3711	2228	1713	4265	4314	4364
Brooklyn	Nostrand Av	Church Av (2,5)	27	15	10173	10169	10322	10290	10302	35	10	6426	10142	10028	10108	10260	5576	4008	10207	9840	9813	10304	10602	5564	3702	10070	10454	10195	10143	10780	4623	3760	9956	10518	10346	10516	10679	5680	3903	10366	9091	10280	10500	8723	5503	3877	10365	10695	10207
Brooklyn	Nostrand Av	Winthrop St (2,5)	23	13	7783	7860	8081	7978	7679	14	7	3793	7835	7930	7692	7718	3267	2507	7825	7739	7806	7956	7891	3027	2233	7702	8114	8254	8100	8079	2545	2190	7583	7781	8102	8044	8018	3141	2250	8022	6395	8219	8274	5210	3119	2260	7911	8254	8084
Brooklyn	Nostrand Av	Sterling St (2,5)	20	12	5636	5967	6032	5981	5834	13	12	3956	5815	5715	5624	5763	3305	2611	5905	5758	5509	5621	5775	3290	2451	5830	5994	5896	5913	6179	2821	2419	5878	6115	6013	6127	6234	3511	2590	5904	5556	5975	5964	5090	3572	2479	6026	6051	6083
Brooklyn	Nostrand Av	President St (2,5)	18	3	4000	4048	4186	4110	3628	8	7	2286	3974	3985	3988	3755	1773	1377	4106	3956	3980	4026	3911	1974	1394	4103	4129	4158	4081	4229	1711	1448	4107	4112	4195	4165	4163	2109	1508	4111	3513	4167	4148	3145	1886	1402	4125	4302	4079
Brooklyn	Eastern Pkwy	Eastern Pkwy-Brooklyn Museum (2,3)	5288	2582	4662	5057	5218	5329	4924	3291	2567	3112	4898	5229	5033	5057	3352	2914	4553	5115	4859	5273	4986	3190	2286	4649	5061	5292	5593	5308	2959	2334	4732	4882	5242	5090	5206	5237	2577	4683	4472	5078	5461	4220	2815	1727	4531	4852	5255
Brooklyn	Eastern Pkwy	Grand Army Plaza (2,3)	4501	3852	8358	8685	8910	8835	8202	4344	3630	5670	8554	8891	8717	8233	5625	5293	8436	8754	8640	8680	8334	4264	2890	8278	8704	8619	8623	8433	3108	2754	8415	8739	8788	8766	8360	4178	3200	8349	7932	8775	8586	6959	2999	1842	8372	9687	8603
Brooklyn	Eastern Pkwy	Bergen St (2,3)	2844	2279	4484	4579	4789	4759	4776	2518	2191	3217	4641	4624	4748	4769	3014	2198	4510	4694	4712	4847	4884	2429	1732	4400	4767	4807	4838	5046	2035	1745	4450	4672	4724	4738	4897	2281	2363	4538	4202	4657	4925	4163	523	396	4401	5284	4644
Brooklyn	Eastern Pkwy	Nevins St (2,3,4,5)	5820	4189	12709	12748	13013	12876	12304	6034	4151	7520	12432	12420	12340	11957	7628	4634	12545	12609	11283	12696	11718	7266	4316	11576	12227	12924	11538	12415	5230	4657	11824	12668	12998	12912	12324	7007	6334	12536	10722	12593	12524	8728	6884	4251	12504	12434	11922
Brooklyn	Eastern Pkwy	Hoyt St (2,3)	2770	2363	6914	6695	6909	6934	6448	2779	2166	3458	6899	6908	6919	6671	32	3	6570	6922	6581	7051	6887	16	8	6666	6833	6669	6987	6824	24	4	6212	7008	6949	6851	6956	8	6	6485	5283	7017	6932	4299	7	35	6612	7359	7731
Brooklyn	Eastern Pkwy	Clark St (2,3)	4584	3712	5907	6073	6530	6673	6629	4393	3789	5103	6128	5997	6377	6155	28	7	5887	6168	5952	6452	6168	15	6	5911	6142	6097	6252	6520	13	8	5993	6259	6220	6191	6082	11	9	5754	5777	6080	6152	5687	4	7	5618	5837	5756
Brooklyn	4 Av	Bay Ridge-95 St (R)	3211	2458	5850	6266	6337	6164	5880	3231	2493	4364	6282	6170	6119	5954	3495	2615	5947	6191	6055	6169	6082	3277	2362	5979	6258	6177	6013	5999	2768	2318	5998	6075	6286	6236	6058	3457	3043	6078	5976	6272	6199	5197	3297	2373	6015	6305	6282
Brooklyn	4 Av	86 St (R)	7475	5924	12027	12042	12392	12231	11662	6862	5553	8616	11880	11905	12011	11725	7658	5626	12012	12368	11760	12267	12166	7833	5542	11820	12367	12200	11964	12449	5952	5332	11510	11996	12308	12240	12299	7680	5690	11826	10914	12059	12152	10236	7363	5333	11610	11880	11797
Brooklyn	4 Av	77 St (R)	2886	2321	5368	5463	5696	5726	5398	2914	2213	4003	5510	5466	5590	5335	3151	2152	5354	5586	5407	5561	5362	2885	2074	5422	5589	5639	5570	5598	2387	2085	5504	5629	5672	5662	5452	3016	2796	5406	5293	5600	5702	4854	3143	2121	5475	5549	5569
Brooklyn	4 Av	Bay Ridge Av (R)	4929	3867	8627	8684	8923	8857	8513	4603	3753	5805	8723	8803	8777	8570	5022	3628	8694	8746	8561	9010	8808	5080	3763	8691	8712	8720	8960	8929	4310	3789	8831	8643	8886	8929	8812	5288	4844	8751	7836	9073	8908	7210	5175	3692	8755	8583	8800
Brooklyn	4 Av	59 St (N,R)	7537	6099	12540	12542	12873	12902	12592	7549	6140	9722	12575	12554	12419	12256	7811	6323	12513	12841	12262	12527	12654	7975	6215	12735	12751	12842	12555	13005	6530	6190	12785	12759	12899	13061	12893	8035	7367	12788	11963	12834	12672	11379	7838	6236	12555	12746	12754
Brooklyn	4 Av	53 St (R)	4815	3959	7789	7712	7865	7988	7700	4848	4143	6100	7793	7665	7728	7807	5052	4022	7721	7774	7468	7736	7725	5038	3938	7773	7764	7901	7796	8096	4287	3967	7749	7828	7971	7947	8027	5164	4296	7680	7222	7962	7893	7156	4997	3906	7668	7836	7767
Brooklyn	4 Av	45 St (R)	4888	4261	7512	7435	7525	7671	7579	5029	4360	5820	7533	7466	7468	7531	5254	4275	7527	7621	7372	7559	7669	5282	4191	7421	7677	7558	7536	7859	4473	4231	7652	7724	7641	7677	7737	5353	4731	7425	7017	7725	7442	6743	5108	4148	7425	7518	7562
Brooklyn	4 Av	36 St (D,N,R)	9628	7304	12222	12208	12569	12624	12291	9427	7764	9218	12008	12057	11657	12016	8328	6423	12466	12741	12119	12526	12127	10028	7387	12438	12992	13074	12722	12421	6613	5773	11745	11975	12131	12058	12475	8005	6673	12046	11000	11983	12325	10785	7973	5899	12443	12722	12559
Brooklyn	4 Av	25 St (R)	2586	2238	4059	4126	4147	4273	4202	2812	2161	3297	4234	4053	3946	4040	3019	2349	3972	4038	4022	4049	4141	2950	2143	4067	4203	4191	4173	4248	2435	2360	4272	4216	4109	4294	4316	2819	2632	3871	3861	4126	4046	3732	2847	2110	3894	3955	4012
Brooklyn	4 Av	Prospect Av (R)	3795	2870	6430	6684	6878	6884	6542	3623	2824	4807	6748	6773	6763	6761	4002	2808	6473	6750	6663	6722	6581	3833	2803	6554	6794	6745	6854	6822	3340	2902	6531	6680	6711	6681	6709	3850	3312	6458	6087	6677	6805	5962	4697	3502	6537	6864	6826
Brooklyn	4 Av	Union St (R)	4794	3854	7205	7432	7575	7670	7377	4829	3937	5480	7368	7593	8002	7704	5473	4413	7058	7660	7645	7699	7603	5347	3966	7058	7435	7592	7857	7463	4782	4039	7471	7571	7583	7769	7711	5264	5767	7089	7180	7682	7476	7074	5756	4628	7196	7495	7607
Brooklyn	Sea Beach	86 St (N)	1888	1646	2794	2718	2835	3162	1953	1919	1640	2049	2774	2621	2658	2619	1836	1561	2835	2897	2756	2896	2677	2025	1641	2796	2834	2841	2688	2718	1397	1450	2737	2843	2802	2769	2716	1758	1455	2720	2442	2784	2759	2206	1977	1688	2763	2840	2726
Brooklyn	Sea Beach	Avenue U (N)	3483	3004	4125	4130	4199	4306	3745	3448	3016	3220	4116	3987	3937	4046	3476	3025	4141	4314	4084	4181	4099	3556	2966	4280	4308	4331	4151	4239	2336	2298	3923	4119	4088	4005	4058	2844	2355	3995	3733	4103	4030	3488	2959	2468	4115	4457	4173
Brooklyn	Sea Beach	Kings Hwy (N)	3585	3119	5459	5481	5607	5584	5067	3589	3284	4331	5421	5371	5290	5196	3752	3071	5449	5461	5319	5434	5369	3831	3183	5506	5624	5535	5478	5438	2784	2776	5471	5417	5434	5324	5302	3545	2931	5343	5005	5283	5253	4705	3647	3082	5561	5621	5445
Brooklyn	Sea Beach	Bay Pkwy (N)	5964	5273	7384	7336	7653	7583	6287	5910	5198	5617	7180	7134	6917	6809	5094	4151	7345	7676	7085	7478	6994	6212	5208	7482	7616	7578	7344	7201	3923	4083	7152	7186	7175	7086	7087	4781	3997	7064	6711	7259	7095	6223	5150	4281	7576	7537	7567
Brooklyn	Sea Beach	20 Av (N)	2255	1958	4656	4606	4697	4657	3672	2243	2017	2808	4681	4354	4402	4464	2237	1913	4566	4672	4488	4590	4448	2463	1878	4629	4673	4628	4779	4369	1853	1772	4449	4675	4645	4562	4494	2455	1935	4549	3407	4710	4698	2996	2212	1805	4678	4736	4661
Brooklyn	Sea Beach	18 Av (N)	6519	5521	6300	6420	6586	6526	4835	6202	5415	4816	5855	5772	5368	5496	5547	4426	7208	7290	6700	7011	6431	6653	5667	6943	6955	6961	6627	6299	3666	3767	6099	5960	5867	5819	5742	4234	3722	5823	5504	5694	5667	5207	4319	3562	6527	6558	6324
Brooklyn	Sea Beach	Fort Hamilton Pkwy (N)	3965	3537	7284	7290	7598	7322	6956	4279	3737	5453	7502	7401	7095	7075	4372	3584	7467	7536	7152	7302	7264	4474	3708	7402	7602	7568	7118	7448	3353	3547	7412	7444	7492	7184	7287	4327	3725	7539	6713	7543	7425	6017	4229	3505	7472	7366	7391
Brooklyn	Sea Beach	8 Av (N)	8209	8433	11129	11268	11286	10996	10376	8702	8761	9597	11513	10944	10741	10731	8913	8717	11277	11698	10301	11207	10923	8980	8827	11368	11714	11204	10076	11119	6135	8258	11511	11857	11547	11017	11049	8942	8766	11622	10960	11414	11076	9964	8478	8421	11387	11323	10737
Brooklyn	West End	Bay 50 St (D)	1222	802	3439	3450	3454	3548	3247	968	836	1779	3431	3249	3348	2879	1326	1039	3372	3417	3392	3593	3237	1137	781	3488	3282	3425	3178	3069	1179	930	2930	3226	3478	3405	2977	1645	986	3056	2292	3560	3504	2095	1246	984	3009	3102	3612
Brooklyn	West End	25 Av (D)	1278	990	4333	4388	4457	4369	4733	1236	1042	3106	4758	4360	4638	4474	2211	1691	4444	4490	4122	4260	4508	1127	961	4233	4353	4205	4358	4546	1603	1515	4371	4624	4645	4670	4650	2195	1680	4583	3943	4715	4615	3574	2061	1634	4443	4382	4449
Brooklyn	West End	Bay Pkwy (D)	2066	1690	6151	6400	6383	6420	6911	2046	1728	5068	6537	6446	6371	6288	3337	2808	6204	6181	5710	6016	6560	2007	1495	6109	6329	6191	6049	6702	2381	2630	6425	6537	6642	6637	6563	3276	2848	6341	6181	6661	6638	5880	3328	2770	6067	6204	5983
Brooklyn	West End	20 Av (D)	1725	1299	4414	4566	4394	4558	4653	1641	1469	3482	4555	4584	4590	4593	3346	2792	6989	7201	6815	7229	7112	2014	1445	4767	4582	4566	4442	4767	1861	1940	4578	4669	4685	4726	4754	2516	2002	4570	4385	4672	4762	4106	2446	1880	4358	4460	4500
Brooklyn	West End	18 Av (D)	1366	1170	5405	5408	5578	5481	5876	1540	1199	4315	5787	5818	5653	5644							593	746	742	4048	4722	4836	4803	5455	2111	2114	5497	5553	5645	5791	5644	2843	2343	5582	5424	5636	5675	5058	2780	2156	5001	5050	5021
Brooklyn	West End	79 St (D)	1226	976	5748	5777	5713	5732	5952	1248	891	4103	6274	6018	6134	6028	3145	2653	7368	7574	7371	7692	7845	1339	905	6531	6508	6353	6568	6707	2146	2011	5967	6287	6168	6212	6188	2839	2180	6151	5049	6100	6234	4621	2606	2071	5465	5419	5416
Brooklyn	West End	71 St (D)	10	1	2641	2718	2782	2725	2989	5	4	2156	3202	3157	3140	3018														1318	848	850	2578	2846	3136	3149	3213	1556	1280	3309	3322	3642	3669	3300	1817	1350	3090	3193	3237
Brooklyn	West End	55 St (D)	522	815	2067	2041	2023	2123	1706	490	745	1572	2041	1784	1217	1148	446	836	2164	2072	1561	1213	1243	474	785	2041	2056	2048	2027	1878	397	721	1926	2137	2079	2122	1828	483	754	2005	1962	2112	2065	1504	486	736	2092	2130	1996
Brooklyn	West End	50 St (D)	1003	1268	3135	3150	3141	3205	2578	959	1264	2411	3082	2661	2194	2172	806	1205	3395	3126	2446	2307	2253	1015	1237	3173	3080	3089	3130	2880	688	1081	2992	3071	3028	3157	2771	869	1188	3048	2770	3140	3088	2390	840	1092	3067	3108	3101
Brooklyn	West End	Fort Hamilton Pkwy (D)	1433	1561	3854	3748	3856	3808	3513	1420	1579	2906	3742	3499	3190	3164	1524	1497	4008	3807	3324	3202	3321	1646	1465	3717	3874	3843	3804	3768	1253	1468	3679	3776	3826	3820	3670	1515	1500	3847	3541	3821	3914	3003	1538	1520	3767	3778	3782
Brooklyn	West End	9 Av (D)	1356	1093	5271	5266	5295	5343	5645	1322	1191	4370	5767	5717	5704	5646	3090	2603	5323	5151	4987	5114	5656	1441	1085	5035	5248	5212	5162	5917	2419	2411	5648	5877	5950	5913	5865	3068	2650	5875	5512	5754	5875	4948	3122	2637	5168	5137	5183
Brooklyn	Brighton	7 Av (B,Q)	5633	4057	9576	9927	10281	10351	10086	5321	4665	7580	9913	9965	9903	9706	16	6	9277	9827	9637	10163	10010	5943	4575	9841	10240	10284	10113	10399	5270	5011	10048	10224	10443	10451	10436	6982	5904	10036	10044	10354	10477	9801	8793	6728	9836	8434	10123
Brooklyn	Brighton	Ocean Pkwy (Q)	1836	1656	3651	3588	3758	3724	3490	1648	1861	2614	3677	3505	3411	3290	1929	1567	3639	3712	3420	3468	3384	1816	1581	3454	3612	3635	3452	3444	1418	1525	3451	3551	3624	3590	3401	1892	1658	3536	2932	3550	3605	2599	2154	1701	3562	3422	3532
Brooklyn	Brighton	Brighton Beach (B,Q)	6037	5291	14238	14500	14652	14711	10268	5748	6592	9015	14800	13862	13715	11286	6441	5135	14727	14993	13447	14000	11445	6675	5377	14310	12492	14481	13962	11935	5056	5277	13894	14471	14662	14739	11888	6714	5477	14342	13229	14788	14616	10347	6585	5391	14435	14241	13928
Brooklyn	Brighton	Sheepshead Bay (B,Q)	6493	5215	14892	15195	15698	15419	13646	5966	5727	10231	15496	15224	14752	13843	6023	4599	15176	15476	14553	14985	13951	6459	5141	15383	14971	15627	14889	14495	5072	4845	14945	15418	15631	15571	14536	6590	5381	15177	14227	15488	15373	11971	6552	5158	15432	15500	15352
Brooklyn	Brighton	Neck Rd (Q)	1816	1543	4388	4323	4280	4516	4068	1661	1616	3271	4387	4167	4087	3932	1858	1478	4210	4342	3998	4117	4014	2177	1707	4208	4400	4228	4259	4279	1755	1724	4269	4253	4260	4382	4191	2207	1879	4209	4004	4206	4328	3595	2196	1869	4191	4197	4088
Brooklyn	Brighton	Avenue U (Q)	3796	3395	7335	7235	7410	7315	6834	3835	3576	5959	7316	7000	6707	6482	3594	2867	7160	7282	6502	6617	6545	4333	3526	7091	7218	7121	6858	7151	3374	3541	7267	7193	7279	7211	7100	4452	3890	7178	6954	7178	7077	6302	4447	3816	7097	7069	7019
Brooklyn	Brighton	Kings Hwy (B,Q)	8276	7685	18639	19341	19569	19586	17342	7650	8114	14377	19304	18442	16457	16108	7623	6352	18877	19078	17523	16986	16245	8539	7218	19327	19371	19341	18681	18397	6416	7031	18676	19348	19498	19912	18456	8574	7848	19170	18176	19908	19893	15647	8724	7643	19073	19291	19095
Brooklyn	Brighton	Avenue M (Q)	1615	1647	6025	6129	6376	6301	5655	1738	2344	3978	6197	5681	4847	4753	1732	1905	6182	6514	5502	4857	4852	1919	2011	6116	6217	6162	6160	5987	1794	2083	6055	6119	6245	6146	5879	2200	2250	6162	4541	6186	6341	3879	1968	2420	6187	6191	6155
Brooklyn	Brighton	Avenue J (Q)	2799	2709	7330	7032	7502	7490	5802	3063	3512	5262	7344	6352	5366	5031	2763	2662	6749	6823	5932	5468	5177	2852	2557	7145	7079	7169	6964	6582	2080	2872	7071	7116	7100	7307	6576	3110	3300	6988	6387	7141	7164	5349	2984	3352	6958	6997	6753
Brooklyn	Brighton	Avenue H (Q)	987	728	2848	2656	2929	2894	2419	1378	1285	1848	2879	2842	2639	2430	1205	988	2835	2921	2704	2745	2521	1228	924	2796	2874	2852	2794	2681	1250	1209	2862	2853	2898	2844	2578	1228	1227	2881	2606	2906	2865	2226	1373	1219	2899	2887	2854
Brooklyn	Brighton	Newkirk Av (B,Q)	6400	5406	9808	10077	10259	10276	9806	5773	4734	7272	10208	9870	9820	9734	4731	3306	9920	10319	9538	9947	9775	5829	4446	9958	10298	10274	9852	10365	4661	4433	10130	10303	10452	10449	10373	5907	4486	10144	9421	10471	10454	8727	6358	4731	10152	10054	10141
Brooklyn	Brighton	Cortelyou Rd (Q)	2731	2251	7092	7118	7182	7202	7016	4292	3740	5211	7119	7044	7010	6907	3467	2540	6805	7011	6715	7095	7028	3819	2835	6852	6979	7146	6981	7117	3626	3484	6930	7024	7155	7090	7061	4679	3607	6676	6419	7115	7210	6227	4355	3693	6889	6852	7040
Brooklyn	Brighton	Beverley Rd (Q)	893	617	3710	3757	3832	3758	3574	2035	1731	2650	3626	3635	3640	3604	1586	1063	3449	3624	3487	3644	3490	1747	1251	3517	3528	3535	3557	3698	1723	1642	3509	3575	3503	3603	3588	2097	1747	3411	3168	3629	3616	3034	1857	1478	3490	3373	3467
Brooklyn	Brighton	Church Av (B,Q)	11591	8821	15684	15939	16256	16276	16049	10803	8446	11943	16119	15888	15952	15945	7961	5129	15887	16777	15483	16252	16558	10017	7649	16249	16396	16309	15959	17000	7811	7270	16128	16508	16702	16758	16744	10261	7763	16304	15017	16676	16683	14356	11326	8231	16335	15597	16299
Brooklyn	Brighton	Parkside Av (Q)	2275	1553	6834	6825	6819	6783	6716	4669	3921	5143	6624	6501	6594	6765	2930	1876	6315	6640	6250	6562	6646	4017	2679	6547	6486	6412	6274	6753	3569	3386	6457	6546	6476	6574	6594	4504	3589	6429	5950	6399	6512	5687	4095	3277	6328	5931	6307
Brooklyn	Franklin Av	Park Pl (S)	1325	975	2246	2318	2322	2311	2355	1333	1022	1565	2283	2309	2298	2389	1397	1048	2256	2369	2466	2340	2386	1398	1016	2257	2293	2305	2492	2568	1476	1074	2216	2322	2373	2360	2495	1455	1118	2253	2105	2355	2356	2134	1388	1153	2300	2335	2366
Brooklyn	Culver	Neptune Av (F)	766	681	2067	1995	2025	1999	1874	639	719	1225	2116	1984	1889	1856	1063	925	1995	2011	1872	1888	1870	856	665	1948	2020	1936	1944	1869	606	622	1942	1950	1994	1993	1977	896	703	1941	1492	2041	1919	1418	671	510	1934	1967	1980
Brooklyn	Culver	Avenue X (F)	1321	1075	3163	3164	3141	3148	2741	1252	1176	2102	3119	3021	2854	2673	1598	1302	3055	3097	2953	2837	2678	1479	1118	3094	2986	3145	3045	2816	1175	1060	3064	3022	3131	3191	2879	1400	1169	3091	2680	3191	3115	2291	1099	819	3027	3044	3003
Brooklyn	Culver	Avenue U (F)	1250	1090	2392	2361	2357	2376	2284	1177	1242	1930	2383	2336	2001	1992	1653	1415	2286	2257	2089	1946	2009	1309	1074	2389	2324	2357	2303	2290	1072	1083	2249	2297	2373	2350	2251	1256	1132	2358	2111	2347	2339	1947	901	748	2267	2318	2290
Brooklyn	Culver	Kings Hwy (F)	1805	1740	3990	3919	3977	3934	3590	1786	1864	3083	3839	3617	3175	3034	2169	2113	3695	3772	3401	3145	3114	1963	1643	3874	3970	3905	3809	3788	1552	1709	3913	3898	3939	3958	3674	1823	1858	3916	3639	4005	3943	3110	1505	1200	3911	4179	3826
Brooklyn	Culver	Avenue P (F)	1466	1384	2932	2968	2954	2969	2790	1430	1409	2297	2966	2841	2500	2489	1602	1555	2923	2906	2690	2517	2488	1565	1339	2959	3022	2923	2834	2850	1239	1325	2904	2904	3006	2961	2833	1542	1445	2908	2642	2833	2876	2406	1198	944	2741	2836	2810
Brooklyn	Culver	Avenue N (F)	1566	1640	3840	3790	3849	3796	3238	1515	1615	2712	3591	3362	2855	2881	1792	1742	3493	3530	3192	2960	2850	1669	1479	3705	3742	3770	3733	3598	1268	1408	3563	3625	3777	3683	3527	1593	1532	3671	3403	3690	3752	3105	1207	923	3673	3760	3782
Brooklyn	Culver	Bay Pkwy (F)	801	718	1631	1469	1696	1612	1490	732	768	1129	1579	1499	1348	1288	845	835	1561	1590	1442	1425	1306	859	724	1719	1642	1651	1579	1473	672	696	1540	1537	1688	1615	1519	739	682	1637	1333	1579	1552	1180	601	463	1579	1526	1543
Brooklyn	Culver	Avenue I (F)	994	1101	2611	2547	2620	2622	2119	869	1241	1862	2453	2233	1873	1776	1163	1372	2582	2552	2196	1943	1833	973	1169	2513	2490	2607	2490	2301	847	1104	2449	2477	2626	2681	2368	1016	1174	2494	1899	2325	2498	1855	730	697	2471	2310	2525
Brooklyn	Culver	18 Av (F)	2095	2173	4399	4434	4546	4561	3958	2115	2211	3625	4362	4109	3472	3455	2441	2753	4543	4435	3733	3448	3437	2196	2173	4503	4531	4461	4295	4429	1779	2192	4497	4412	4427	4550	4413	2175	2239	4355	4321	4675	4590	3784	1788	1734	4440	4973	4446
Brooklyn	Culver	Ditmas Av (F)	2417	2460	4998	5001	5110	5043	4312	2191	2447	3742	4778	4533	4030	3969	2712	2781	5022	4859	4158	3988	4033	2565	2394	5044	4979	5033	5002	4962	1994	2395	5013	4832	5079	5069	4854	2499	2414	4967	4572	5008	5115	4162	27	10	4851	5007	5030
Brooklyn	Culver	Church Av (F,G)	6386	5274	10400	10411	10638	10530	10171	6279	5536	7847	10438	10332	9966	9968	6927	5764	10346	10416	9958	10092	9994	6729	5403	10434	10508	10729	10452	10615	5424	5322	10514	10378	10644	10900	10529	6601	5397	10317	9496	10625	10558	8877	39	37	10307	11275	10565
Brooklyn	Culver	Fort Hamilton Pkwy (F,G)	2904	2271	5025	5320	5373	5418	5128	2891	2442	3725	5224	5270	5288	5149	3219	2633	5039	5367	5140	5413	5271	3504	2330	5135	5312	5406	5349	5402	2640	2149	5230	5299	5450	5427	5413	3265	2787	5165	5013	5268	5493	4685	8	9	4719	5144	5005
Brooklyn	Culver	15 St-Prospect Park (F,G)	3465	2808	6003	6260	6484	6381	6105	3507	3043	4502	6257	6474	6522	6280	3908	3558	5998	6418	6181	6425	6363	4479	2781	6047	6483	6601	6439	6753	3226	2998	6143	6207	6438	6676	6851	3845	3051	6189	6291	6589	6722	5530	20	12	5601	5926	5995
Brooklyn	Culver	7 Av (F,G)	6857	5595	11784	12305	12638	12555	12160	6781	5743	8661	12492	12736	12552	12293	7700	7466	11904	12655	12543	12892	12737	7673	5609	12011	12609	12451	12630	12795	6390	5648	12758	12600	12839	12792	12942	8020	6872	12290	11705	12759	12792	11049	141	17	11910	12566	12831
Brooklyn	Culver	Carroll St (F,G)	6853	5272	13199	13726	13963	13896	13398	7099	5674	9608	13533	13939	13813	13560	7703	5488	13141	13757	13651	13991	13655	7581	5425	13296	13773	14083	13839	14168	6548	5696	13424	13759	14137	13994	13963	8006	6790	13512	12681	14094	14214	11954	42	16	13112	13571	13663
Brooklyn	Culver	Bergen St (F,G)	7040	7243	10944	11483	11764	11733	11750	7320	6153	8466	11366	11699	11767	12001	7211	5153	11068	11533	11530	12112	12024	7349	5466	11131	11238	11775	11945	12114	6630	6265	11601	11892	11909	11846	12320	8420	7069	11179	10703	11984	12167	10702	73	17	10861	11427	11774
Brooklyn	Culver	York St (F)	2861	2372	7430	7597	7930	8046	7498	3945	3654	5983	7881	7648	7863	7635	4895	3325	7427	8086	8039	7989	8050	5522	4081	7486	8142	8068	8232	8175	3707	4094	7531	8084	7968	8394	8032	4381	3240	7692	7700	7907	8101	7529	4667	3505	7644	7738	7747
Queens	Rockaway	Rockaway Park-Beach 116 St (A,S)	402	350	730	758	763	733	771	129	142	626	776	706	683	696	413	313	718	725	689	703	681	148	131	668	709	743	691	791	321	271	724	748	783	757	775	433	320	698	704	765	745	600	448	318	714	756	703
Queens	Rockaway	Beach 105 St (A,S)	71	72	239	269	271	256	266	27	29	141	277	260	249	283	95	72	267	262	263	256	263	19	18	266	282	266	256	262	42	57	262	263	284	286	277	99	65	295	196	303	282	170	63	43	310	273	277
Queens	Rockaway	Beach 98 St (A,S)	193	160	684	716	738	695	707	84	87	350	668	722	696	685	223	154	699	751	685	710	658	66	43	640	702	637	691	644	159	153	591	688	683	691	667	212	157	631	400	669	690	347	179	134	649	671	683
Queens	Rockaway	Beach 90 St (A,S)	549	476	1049	986	1044	1016	1018	366	256	747	1002	999	1052	1000	550	396	1027	1046	978	1030	1020	313	224	971	998	1018	972	1077	432	412	969	1047	1073	1033	1056	615	392	1025	964	1048	1117	892	535	404	988	1032	997
Queens	Rockaway	Far Rockaway-Mott Av (A)	2622	2224	5110	4932	5055	4997	4962	549	363	3550	5042	5030	4622	4695	2811	2103	5072	4907	4527	4702	4937	570	345	4899	5038	5034	4917	5311	2197	1913	4851	5137	5123	5244	5471	2881	2093	5118	4630	5301	5132	4249	2769	2138	5014	5009	4951
Queens	Rockaway	Beach 25 St (A)	822	623	1959	1950	2049	2013	1963	506	287	1091	2001	1964	1941	1950	856	619	1980	1967	1858	1930	1981	478	245	1907	1987	2104	1892	2013	650	570	1876	1997	1906	1994	2034	893	662	1934	1571	1948	1986	1395	877	663	2013	1918	1949
Queens	Rockaway	Beach 36 St (A)	442	377	885	833	873	864	842	314	212	609	826	824	776	817	445	358	815	813	815	840	847	269	181	837	816	850	808	870	356	335	822	886	838	871	867	462	371	821	724	861	833	689	430	358	861	824	799
Queens	Rockaway	Beach 44 St (A)	338	307	646	628	681	650	627	251	187	460	663	637	646	638	386	274	675	637	615	656	636	233	158	669	675	656	621	659	256	268	659	679	755	700	653	357	278	695	581	720	693	546	347	247	660	639	642
Queens	Rockaway	Beach 60 St (A)	1440	1027	2315	2331	2342	2387	2372	1103	693	1490	2302	2350	2315	2398	1340	957	2332	2374	2197	2308	2460	994	689	2323	2358	2264	2266	2444	1077	986	2194	2401	2330	2410	2468	1284	1055	2329	1963	2423	2402	1894	1372	1015	2372	2366	2250
Queens	Rockaway	Beach 67 St (A)	1151	987	2108	2151	2190	2234	2156	753	592	1494	2123	2025	2097	2156	1165	916	2115	2112	1995	2176	2138	721	520	2130	2152	2180	2031	2291	856	823	2024	2106	2210	2152	2238	1190	896	2174	1910	2200	2147	1866	1149	906	2153	2150	2080
Queens	Rockaway	Broad Channel (A,S)	118	85	344	308	317	411	300	1		191	328	337	320	305	156	103	342	334	309	347	288			313	329	356	329	338	71	53	315	316	322	309	312	117	102	343	307	355	314	269	138	87	308	370	318
Queens	Rockaway	Howard Beach-JFK Airport (A)	2397	2233	3056	2773	2575	2745	2893	2078	2024	2752	3024	2819	2951	2837	2346	2607	3193	2755	2675	2756	2934	4431	3747	2929	2705	2602	2874	3071	1856	2100	2945	2557	2618	2574	2920	2069	2055	2915	2543	2596	2598	2593	1934	1909	2750	2673	2448
Queens	Rockaway	Aqueduct-North Conduit Av (A)	1297	971	1423	1430	1796	1732	1811	1191	951	1503	1616	1622	1871	1864	1277	997	1527	1488	1548	1780	1872	1282	1022	1452	1427	1665	1591	4442	2429	2134	2186	2387	2482	2611	3365	4100	2782	2227	2406	2793	2746	3008	3264	2638	2131	2500	2453
Queens	Lefferts Blvd	Ozone Park-Lefferts Blvd (A)	4024	3172	8040	7869	5004	8025	7662	4089	3129	5827	8004	8033	7845	7621	4321	3116	7846	7824	7555	7903	7784	4150	3026	7916	7994	7660	7768	7959	3262	2803	7774	7944	8123	8098	7915	4060	3039	8045	7569	8068	8035	6635	4045	2981	8021	7925	7801
Queens	Lefferts Blvd	111 St (A)	1233	888	2879	2881	1757	2918	2755	1272	897	2065	2969	2983	2939	2822	1229	873	2856	2914	2814	2889	2786	1272	834	2833	2926	2785	2876	2964	1074	820	2885	2872	2937	2980	2875	1295	857	2952	2788	3018	2985	2438	1296	888	2905	2956	2890
Queens	Lefferts Blvd	104 St (A)	828	649	1863	1862	1124	1975	1817	836	649	1227	1881	1863	1812	1826	864	653	1876	1835	1856	1891	1800	900	571	1794	1825	1771	1875	1821	763	651	1827	1864	1883	1907	1840	858	610	1942	1685	1918	1859	1527	819	611	1805	1879	1847
Queens	Fulton St	Rockaway Blvd (A)	4239	3227	8553	8617	8263	8772	8307	4429	3454	5541	8674	8503	8607	8418	4633	3523	8589	8625	8252	8615	8452	4773	3330	8536	8749	8469	8286	8657	3637	3205	8233	8667	8710	8856	8554	4554	3411	8438	7341	8481	8545	6649	4356	3361	8384	8615	8476
Queens	Fulton St	88 St (A)	1340	1069	2959	2856	2196	2885	2748	1297	1025	1883	2900	2882	2845	2721	1433	1042	2801	2902	2819	2810	2806	1340	961	2841	2863	2828	2745	2857	1114	945	2889	2881	2924	2881	2916	1340	968	2782	2635	2922	2889	2291	1321	975	2786	2904	2828
Queens	Fulton St	80 St (A)	2354	1768	4338	4390	6435	4602	4260	2402	1865	3158	4523	4498	4507	4332	2541	1896	4417	4505	4273	4547	4347	2431	1790	4450	4552	4341	4388	4423	1973	1757	4434	4424	4474	4561	4442	2458	1813	4275	4045	4456	4539	3610	2393	1788	4395	4467	4359
Brooklyn	Fulton St	Grant Av (A)	3828	2948	6575	6463	6922	6675	6484	3979	3095	4659	6517	6641	6555	6551	4121	3065	6558	6548	6231	6628	6509	4104	2921	6561	6718	6567	6465	6831	3110	2766	6400	6671	6772	6760	6628	4087	2934	6610	5944	6685	6615	5446	4036	2855	6497	6479	6378
Brooklyn	Fulton St	Euclid Av (A,C)	5833	4246	10816	10740	11745	10920	10911	5623	4360	6504	10938	10683	10728	10844	6059	4375	10755	10604	10165	10787	11120	5812	4258	10794	10873	10781	10636	11054	4657	4176	10431	10933	11034	10979	11145	6134	4521	10846	8744	11297	11177	8005	5812	4453	11011	10925	10919
Brooklyn	Fulton St	Shepherd Av (C)	1790	1422	3260	3161	3186	3223	3225	1769	1408	2035	3259	3075	3152	3190	1966	1448	3198	3169	2980	3194	3255	1931	1408	3218	3197	3225	3173	3261	1559	1430	3059	3144	3218	3287	3292	1831	1524	3234	2658	3212	3255	2498	1837	1409	3131	3094	3215
Brooklyn	Fulton St	Van Siclen Av (C)	1712	1396	3009	3101	3132	3066	3051	1725	1390	1957	3045	2963	2995	2969	1880	1411	2986	3024	2818	3074	3073	1955	1349	3018	2976	2988	2922	3249	1442	1326	2887	3093	3117	3165	3106	1846	1420	3008	2479	3000	3030	2439	1770	1370	2971	3010	3034
Brooklyn	Fulton St	Liberty Av (C)	1334	1128	2889	2968	2851	2884	2906	1367	1115	1507	2940	2866	2805	2860	1391	1185	2918	2771	2770	2808	2785	1357	1126	2827	2894	2928	2880	2802	1171	983	2640	3052	2969	2944	2904	1555	1204	2954	2159	3077	2887	1946	1376	1104	2962	3014	2923
Brooklyn	Fulton St	Rockaway Av (C)	2797	2174	5227	5309	5381	5357	5349	2873	2284	3307	5227	5273	5180	5465	3185	2292	5329	5340	5178	5435	5548	3062	2224	5321	5342	5310	5325	5565	2558	2285	5168	5481	5458	5552	5573	3187	2380	5424	4480	5432	5566	4086	3022	2251	5317	5504	5374
Brooklyn	Fulton St	Ralph Av (C)	3079	2474	5386	5314	5326	5391	5468	3151	2424	3334	5288	5239	5246	5425	3362	2640	5168	5193	5033	5241	5386	3259	2413	5234	5368	5263	5253	5666	2798	2372	5125	5504	5482	5497	5612	3394	2567	5374	4541	5437	5423	4213	3270	2439	5273	5423	5309
Brooklyn	Fulton St	Utica Av (A,C)	9230	7282	14755	14930	15120	15137	15439	9226	7430	10091	14888	14723	14684	15068	10196	7964	14929	15049	14269	15297	15368	9741	7364	14886	15230	15276	14747	16023	7704	7041	14554	15164	15454	15378	15772	10136	7862	14926	13101	15462	15436	12585	9697	7508	14908	14828	14871
Brooklyn	Fulton St	Kingston-Throop Avs (C)	3629	2847	5279	5148	5337	5276	5591	3674	2808	3751	5271	5342	5299	5533	3757	2842	5098	5295	5089	5422	5653	3872	2705	5167	5384	5383	5462	5768	3245	2961	5330	5490	5452	5553	5744	3953	2977	5311	4838	5351	5514	4804	3637	2734	5274	5276	5384
Brooklyn	Fulton St	Nostrand Av (A,C)	12136	9408	16646	16695	17028	17082	17532	13270	9305	11896	16235	16724	16674	17141	13122	9582	16587	16873	15801	16989	17555	12661	9005	16262	16907	16722	16434	18034	9775	8600	16498	17230	17258	17346	17952	12560	9744	16309	14988	17238	17232	15044	12893	9315	16249	16622	16232
Brooklyn	Fulton St	Clinton-Washington Avs (C)	4219	3123	5917	6061	6413	6401	6287	4117	3059	4323	5986	6398	6230	6549	4820	3622	5536	5989	6222	6351	6444	4374	3326	5851	6282	6355	6356	6677	3525	3255	6048	6376	6328	6461	6447	4246	4013	5908	5569	6411	6434	5460	4451	3327	5898	6123	6295
Brooklyn	Fulton St	Lafayette Av (C)	4059	3106	4798	4975	5062	5005	5249	4440	3202	3444	4667	4886	5066	5285	5053	3448	4763	4933	4811	5065	5149	4757	3184	4746	5101	5182	5268	5654	3318	3413	4763	4719	5175	5091	5290	4494	4460	4834	4401	4873	5070	4244	4317	2821	4698	4828	4817
Brooklyn	Fulton St	High St (A,C)	5297	4087	6803	6909	7430	7574	7143	4848	4203	5359	7216	6651	6991	7139	10533	7729	7261	7446	6700	7692	7474	4956	3139	6939	7366	7306	6708	7821	2837	3082	7078	7111	7228	7530	7138	6121	4859	7168	6840	7194	7088	6377	4122	2571	6620	6602	6618
Brooklyn	Crosstown	Fulton St (G)	1893	1405	4182	4210	4250	4205	4291	2794	2217	2152	4052	4330	4258	4172	2069	1407	3958	4219	4094	4342	4383	1847	1303	4087	4294	4652	4599	4610	2857	2464	4074	4197	4508	4510	4323	2788	3733	4009	2851	4291	4298	2686	2038	1279	4087	4166	4254
Brooklyn	Crosstown	Clinton-Washington Avs (G)	3288	2016	5455	5766	5837	6026	5878	3652	2634	3680	5735	5830	6035	5906	3392	1895	5434	5806	5526	5788	5837	3202	1888	5507	5659	6055	6232	6185	3066	2871	5673	5711	5764	6119	5904	4283	3740	5534	5310	5814	5981	5402	3298	1940	5396	5732	5858
Brooklyn	Crosstown	Classon Av (G)	2263	1623	4177	4236	4403	4435	4511	2502	1937	2999	4148	4423	4446	4546	2488	1663	4145	4165	4336	4343	4621	2214	1495	3987	4270	4346	4409	4748	2608	2277	4202	4254	4387	4404	4630	2845	3032	4213	3920	4364	4654	4001	2568	1619	4123	4317	4450
Brooklyn	Crosstown	Bedford-Nostrand Avs (G)	4801	4279	6474	6414	6604	6657	6613	3934	3069	4556	6359	6677	6579	6752	4359	3287	6440	6680	6682	6580	6827	4356	3288	6445	6553	6729	6743	7143	3722	3337	6516	6413	6852	6678	6949	4279	3968	6528	5831	6711	6796	5970	4321	3324	6399	6499	6711
Brooklyn	Crosstown	Myrtle-Willoughby Avs (G)	8	11	4381	4577	4587	4757	4490	2549	2022	3190	4601	4639	4504	4586	2684	1893	4472	4610	4498	4603	4763	2682	1932	4501	4651	4640	4808	5004	2535	2668	4560	4540	4660	4847	4846	2914	2528	4512	3999	4616	4866	4035	2810	2037	4576	4612	4621
Brooklyn	Crosstown	Flushing Av (G)	9	2	2151	2148	2268	2249	2157	875	957	1460	2170	2221	1984	1892	1024	887	2058	2080	2039	1917	1985	1072	832	2136	2238	2303	2340	2237	918	1011	2249	2307	2332	2363	2254	1177	1152	2323	1921	2317	2333	1822	987	886	2210	2209	2230
Brooklyn	Crosstown	Broadway (G)	5	5	3366	3420	3550	3515	3415	2390	2101	2466	3455	3460	3122	3034	1687	1478	3361	3305	3238	3125	3172	1684	1424	3404	3491	3498	3431	3546	1779	1652	3428	3384	3613	3463	3404	1964	1818	3401	2872	3541	3571	2779	1800	1470	3442	3357	3463
Brooklyn	Crosstown	Nassau Av (G)	22	14	7906	8216	8340	8412	8222	6623	5126	5932	8228	8317	8309	8536	4280	2938	7895	8164	8487	8408	8433	4565	2963	8056	8347	8346	8736	8618	4554	3213	8012	8170	8331	8402	8442	4692	4649	7899	7360	8215	8385	7501	4264	2895	7895	7748	8574
Brooklyn	Crosstown	Greenpoint Av (G)	34	21	7982	8279	8376	8391	8392	4643	3487	6212	8181	8411	8326	8529	4652	3344	8105	8267	8547	8464	8580	5140	3380	8222	8428	8526	8751	8958	5160	3971	8322	8417	8632	8589	9123	5375	5145	8196	8085	8468	8447	8290	5362	3640	8049	8317	8738
Queens	Crosstown	21 St (G)		2	1119	1091	1094	1096	1078	937	766	873	1094	1084	1090	1102	677	626	1125	1159	1099	1085	1070	645	599	1174	1099	1076	1126	1088	976	782	1139	1144	1123	1156	1112	1039	969	1159	1069	1086	1149	1027	1003	764	1161	1159	1164
Queens	Queens Blvd	21 St-Queensbridge (F)	5973	4614	8927	8924	9385	9370	9411	3882	2874	6357	8830	9038	9291	9443	6010	4553	8867	9169	8738	9467	9496	6338	4893	8871	8828	9015	9027	9455	3654	3111	8791	9892	9264	9514	9670	4229	3130	8888	8296	9172	9250	8339	3864	2319	8611	8921	9026
Queens	Queens Blvd	Queens Plaza (E,M,R)	3255	2002	9875	10457	10899	10815	8644	4556	3440	3868	10393	10649	10506	9318	3807	2246	10045	10185	9947	10722	9377	3512	2061	10024	10418	10727	10314	9728	4067	3234	9956	11347	10758	10947	9637	5754	3535	10212	6305	11150	11038	5999	5548	3764	10262	10378	9858
Queens	Queens Blvd	36 St (M,R)	1679	1041	4780	4661	4655	4619	4688	1711	1310	2243	4923	4709	4583	4632	1464	1045	4654	4629	4398	4609	4648	1922	1370	4581	4523	4506	4462	4515	1311	980	4534	5090	4678	4805	4813	1562	1090	4885	3574	5315	5041	2841	1525	1048	5244	4875	4944
Queens	Queens Blvd	Steinway St (M,R)	11754	8750	14901	15234	15412	15401	16080	11973	9451	12252	15354	15315	15276	15873	11794	8874	14859	15405	14511	15752	16637	13885	10499	15006	15566	15675	14960	17085	10027	9293	15672	19605	16235	16283	17117	12431	9822	15411	15172	16275	16248	15564	12151	9124	15614	15971	15769
Queens	Queens Blvd	46 St (M,R)	6020	4861	9752	9970	10202	10183	9922	6316	5136	7215	9882	9982	10064	10098	6576	5273	9926	10066	9763	10075	10151	6447	5046	9762	10193	10304	10435	10748	5688	5006	10038	10252	10136	10023	10255	6702	5397	9748	9043	10167	9971	8837	6430	5132	9712	10150	10034
Queens	Queens Blvd	Northern Blvd (M,R)	4215	3390	7135	7685	7677	7485	7211	4349	3624	5704	7320	7117	7311	7120	4484	3385	7216	7359	7095	7514	7389	4172	3313	7220	7559	7360	7243	7524	3423	3344	7226	7454	7394	7473	7434	4401	3494	7264	7058	7277	7605	6880	4333	3304	7107	7407	7230
Queens	Queens Blvd	65 St (M,R)	2349	1977	3631	3647	3664	3774	3620	2471	2183	2955	3635	3564	3644	3634	2600	2036	3590	3688	3539	3617	3743	2369	1917	3551	3641	3675	3689	3795	2190	2158	3610	3569	3610	3807	3786	2657	2089	3532	3433	3510	3736	3365	2563	2082	3522	3650	3624
Queens	Queens Blvd	Elmhurst Av (M,R)	9328	7702	13658	13706	14091	14095	13887	9574	8274	11221	13874	13828	13726	14021	9766	7776	13926	13997	13631	14012	14216	9702	7864	13833	14145	14048	13704	14432	8525	8176	14060	13775	14002	13942	14325	9957	8114	13888	13097	14063	14069	13202	8898	7401	13842	13770	13812
Queens	Queens Blvd	Grand Av-Newtown (M,R)	12412	8802	18531	18664	19013	19125	18649	12530	10047	15122	18751	18608	18578	19006	13058	9971	18631	19081	18314	18986	19204	13063	9714	18569	19050	18866	18767	19556	10648	9930	18733	18989	19052	19236	19325	12906	10123	18580	17506	18626	18852	17496	12055	9220	18709	18573	18166
Queens	Queens Blvd	Woodhaven Blvd (M,R)	14927	11790	22156	22666	23260	22749	23568	15988	12509	19169	22308	22816	22259	23462	16403	11861	22116	22220	21418	23452	24039	16583	11696	22346	22487	22655	22267	25255	12709	12506	22535	22187	23292	23252	24455	16966	12429	22798	21712	22812	22905	22378	15378	11614	22049	23221	23685
Queens	Queens Blvd	63 Dr-Rego Park (M,R)	10056	8094	16206	16645	16635	16732	15674	9551	8329	13489	16249	16258	15942	15780	10620	8523	16159	16424	15134	16115	16138	10278	7918	16146	16605	16363	15760	16806	8052	8579	16314	16566	16786	16815	16737	10696	8460	16309	16027	16919	16481	15387	9400	7743	16315	16076	16066
Queens	Queens Blvd	67 Av (M,R)	4269	3282	9697	9989	10048	10085	9229	3879	3519	7101	10122	10017	9445	9327	4555	3545	9815	10088	9799	9619	9327	4592	3594	9768	10083	10078	10147	9771	4063	3471	9766	9916	10144	10147	9677	4752	3651	9702	8813	10087	10117	8038	4271	3201	9629	9976	10026
Queens	Queens Blvd	Forest Hills-71 Av (E,F,M,R)	14932	11997	28401	28274	29923	29358	26798	14303	11888	21406	28442	28064	26933	26530	15972	11941	28361	28816	27128	27223	26998	15720	11593	28549	28892	29121	28280	28871	12019	11264	28657	29033	29740	29303	28599	15993	13022	28506	28001	29722	29358	25216	16286	11776	28676	28714	28706
Queens	Queens Blvd	75 Av (E,F)	1984	1658	3794	3978	3917	3944	3742	2040	1816	2898	3804	3934	3748	3681	2162	1708	3784	3941	3849	3895	3762	2214	1668	3607	3922	3907	4048	3904	1919	1641	3855	3826	4050	3907	3911	2216	1854	3786	3896	3879	3988	3530	2167	1677	3814	3999	3971
Queens	Queens Blvd	Kew Gardens-Union Turnpike (E,F)	13327	10105	28548	29505	30784	29903	27724	13327	10560	19768	29804	28760	28319	27194	14749	10628	28707	29847	27409	28664	27911	14419	10295	28883	30171	29050	29024	29201	11321	10066	28554	28737	29647	29861	28702	14329	10798	28590	26477	29482	29664	24422	14253	10319	28769	29589	29096
Queens	Queens Blvd	Briarwood-Van Wyck Blvd (E,F)	2914	2309	6027	6172	6054	6238	5814	2814	2487	4370	6134	5828	5773	5848	3224	2708	5479	6114	5748	5875	5895	3128	2318	5689	6082	6072	5972	6056	2548	2338	5546	5530	6105	6088	6038	3161	2426	5858	5783	6133	6144	4836	3119	2303	5906	6084	5947
Queens	Queens Blvd	Sutphin Blvd (F)	2759	2325	4912	5087	5032	5127	4772	2850	2315	3492	5173	4916	4905	4794	2897	2361	5025	5072	4810	4966	4863	2885	2278	4668	5011	4805	4955	4942	2447	2233	4890	4980	4987	5040	4884	2887	2217	4836	4153	5058	5036	3924	2747	2247	5006	5022	5060
Queens	Queens Blvd	Parsons Blvd (F)	3803	2908	6557	6591	6806	6739	6522	3730	3163	4498	6511	6717	6583	6389	3851	2912	6522	6567	6345	6703	6594	3819	2862	6570	6700	6475	6618	6720	3058	2844	6413	6503	6678	6679	6666	3723	2885	6382	5552	6583	6626	5045	3561	2801	6405	6502	6450
Queens	Queens Blvd	169 St (F)	5529	4230	9605	9583	9933	9899	9658	5604	4403	6504	9632	9512	9482	9746	6112	4344	9556	9702	9263	9743	9652	5843	4163	9587	9740	9748	9647	10008	4570	4056	9623	9414	9718	9796	9772	5827	4066	9345	8487	9693	9866	7872	5601	3964	9511	9537	9473
Queens	Queens Blvd	Jamaica-179 St (F)	10314	7576	24378	24743	25623	25295	23320	10187	7683	16967	25218	24745	24626	23663	10900	7829	24280	25238	24388	25109	24191	10700	7344	24563	25282	24649	24637	24244	8802	6946	24388	24752	25562	25499	24505	10465	7381	24565	23540	25474	25226	20363	10359	7419	24380	25265	24878
Queens	Queens Blvd	Jamaica-Van Wyck (E)	2727	2078	5150	5140	5334	5242	5040	2769	2142	4004	5089	5069	5084	4987	2815	2142	4979	5193	4876	5113	5107	2967	2230	5075	5045	5096	5145	5067	2378	2059	5060	5123	5322	5139	4974	2798	2112	5088	4940	5124	5123	4647	2702	2024	5039	5066	4659
Queens	Jamaica	121 St (J,Z)	1434	1185	2317	2431	2779	2421	2368	1462	1294	1824	2549	2419	2356	2343	1583	1287	2415	2440	2284	2349	2431	1546	1137	2468	2536	2536	2431	2639	1364	1231	2424	2437	1580	2309	2344	1459	1137	2346	2214	2461	2330	2039	1542	1073	2439	2413	2305
Queens	Jamaica	111 St (J)	1454	1104	2991	3018	3334	3060	2974	1483	1130	1808	3079	2905	3066	2928	1639	1166	2855	3034	2836	3066	2927	1551	1118	2927	3036	2926	2987	2947	1215	1119	2824	2974	3075	3055	3017	1599	1078	2959	2305	2963	3022	2119	1528	1098	2987	2966	2946
Queens	Jamaica	104 St (J,Z)	1540	1126	2787	2656	2842	2809	2674	1614	1223	1959	2768	2712	2691	2752	1583	1231	2682	2753	2571	2788	2672	1574	1136	2715	2738	2727	2675	2799	1369	1057	2683	2733	2619	2755	2703	1527	1182	2802	2446	2836	2744	2353	1724	1140	2754	2745	2712
Queens	Jamaica	Woodhaven Blvd (J,Z)	2763	2072	4622	4641	5062	4723	4712	2738	2187	3328	4780	4722	4607	4691	2783	2296	4640	4768	4477	4854	4827	2866	2053	4666	4853	4788	4707	4911	2260	1984	4660	4744	4637	4802	4787	2787	2116	4628	4251	4849	4859	3945	2779	2045	4660	4799	4647
Queens	Jamaica	85 St-Forest Pkwy (J)	2341	1822	3988	3987	4054	4030	3889	2339	1821	2896	3998	3920	3884	3773	2487	2050	3977	3915	3745	3994	3831	2497	1817	3817	4060	3927	3926	3903	1907	1728	3969	3977	3715	3985	3924	2477	1826	3900	3576	4029	3927	3362	2419	1791	3895	3957	3833
Queens	Jamaica	75 St-Elderts Ln (J,Z)	2177	1730	4217	4244	4282	4266	4071	2171	1645	2576	4247	4204	4226	4066	2371	1780	4267	4270	4199	4228	4205	2348	1597	3608	4300	4207	4315	4263	1971	1587	3934	4238	4074	4251	4210	2301	1666	4147	3209	4236	4254	3081	2203	1651	4145	4182	4249
Brooklyn	Jamaica	Cypress Hills (J)	821	612	1537	1503	1594	1576	1586	872	614	973	1563	1555	1524	1559	901	670	1511	1533	1516	1559	1528	940	625	1508	1627	1556	1526	1581	694	606	1437	1502	1516	1548	1581	822	688	1478	1290	1602	1552	1248	821	641	1478	1482	1550
Brooklyn	Jamaica	Crescent St (J,Z)	3077	2484	5026	4890	5007	4993	5087	3222	2601	3542	4921	4866	4829	4932	3368	2561	4908	5069	4595	4938	4964	3399	2465	4887	4861	4852	4700	5080	2609	2383	4653	4945	4957	4988	5066	3364	2435	4960	4460	4984	4874	4265	3252	2555	4951	4890	4732
Brooklyn	Jamaica	Norwood Av (J,Z)	2111	1730	3548	3627	3691	3747	3609	2148	1683	2503	3644	3651	3618	3566	2188	1786	3482	3668	3465	3769	3650	2179	1723	3629	3694	3633	3572	3749	1780	1666	3466	3661	3644	3709	3691	2278	1756	3660	3082	3687	3636	2901	2129	1757	3639	3646	3638
Brooklyn	Jamaica	Cleveland St (J)	2136	1630	3387	3434	3501	3484	3460	2130	1696	2310	3450	3406	3365	3388	2255	1825	3392	3432	3102	3381	3556	2197	1607	3320	3382	3362	3344	3595	1677	1504	3201	3435	3302	3426	3556	2269	1690	3430	2914	3506	3483	2774	2128	1664	3381	3375	3374
Brooklyn	Jamaica	Van Siclen Av (J,Z)	1993	1583	2909	2891	2977	3020	2954	1895	1569	2058	2940	2888	2874	2989	1995	1621	2887	2969	2802	2929	3048	2032	1583	2899	2985	2969	2876	3051	1517	1422	2815	3011	2932	3004	2968	1947	1499	2868	2631	3022	3001	2490	1898	1626	2953	2964	2953
Brooklyn	Jamaica	Alabama Av (J)	1727	1355	2610	2693	2652	2648	2622	1810	1453	1846	2610	2505	2555	2612	1818	1393	2553	2686	2392	2555	2608	1736	1318	2528	2599	2537	2364	2637	1249	1185	2433	2721	2632	2586	2653	1691	1335	2596	2313	2665	2541	2153	1638	1325	2622	2528	2483
Brooklyn	Jamaica	Chauncey St (J,Z)	2121	1689	3191	3183	3213	3172	3372	2580	2207	2289	3117	3149	3138	3275	2139	1780	3131	3222	3024	3244	3283	2085	1619	3155	3121	3152	3073	3423	1704	1629	3016	3139	3127	3164	3257	2059	1643	3178	2704	3228	3132	2601	2153	1567	3071	3024	3050
Brooklyn	Jamaica	Halsey St (J)	3823	3094	5939	5785	5850	6019	5958	4308	3359	4283	5850	5711	5783	5910	4110	3133	5834	5814	5471	5867	6018	3968	3030	5713	5827	5681	5730	6119	3151	2961	5552	5914	5832	5960	6077	3962	3138	5597	5114	5780	5944	5058	3846	3026	5691	5796	5589
Brooklyn	Jamaica	Gates Av (J,Z)	4176	3278	6088	6052	6220	6212	6408	4403	3428	4351	6072	6056	6120	6307	4298	3266	6203	6054	5892	6087	6382	4204	3350	6024	6061	6043	5926	6518	3367	3123	5940	6135	6161	6249	6354	4286	3324	5978	5363	6292	6253	5157	4241	3231	6074	5980	6068
Brooklyn	Jamaica	Kosciuszko St (J)	3293	2608	4839	4776	4913	4896	4850	3378	2524	3560	4741	4842	4741	4985	3445	2660	4784	4766	4510	4902	5004	3439	2620	4766	4882	4761	4628	4997	2778	2487	4724	4840	4736	4819	4897	3411	2647	4616	4212	4867	4826	4046	3394	2553	4703	4586	4672
Brooklyn	Jamaica	Myrtle Av (J,M,Z)	7970	6617	10042	10209	10651	10760	11238	8073	6676	7917	10145	10596	10659	10978	8441	6663	10114	10334	9862	10683	11267	8595	6789	9937	10380	10665	10084	11328	5916	5527	10417	10389	10815	10853	11456	8424	6027	10289	9329	10872	11061	9779	8436	6666	10375	10188	10174
Brooklyn	Jamaica	Flushing Av (J,M)	4978	3488	9367	9086	8839	8652	8898	8689	6899	6087	9262	8331	8326	8940	4736	3143	9043	8891	8456	8494	8470	3875	2765	8658	8703	8309	8490	9125	3933	4032	8530	9126	8583	8780	8809	3962	3949	9072	7274	8495	8375	6375	3591	2663	8838	8848	8705
Brooklyn	Jamaica	Lorimer St (J,M)	2879	2229	4840	4952	4981	4848	4700	5386	4732	3968	4956	4882	4410	4535	2789	2277	4920	4988	4684	4576	4540	2852	2153	4720	4671	4710	4789	5067	2193	2404	4823	5022	4912	4960	4916	2487	2334	4925	4334	4963	4868	4054	2383	2083	4770	4885	4904
Brooklyn	Jamaica	Hewes St (J,M)	1470	1208	2853	2908	2789	2765	2754	3372	3138	2364	2826	2806	2422	2629	1475	1176	2797	2862	2604	2471	2551	1420	1025	2691	2405	2686	2825	3011	1379	1422	2824	2821	2735	2783	2914	1451	1448	2774	2626	2638	2737	2455	1203	1094	2695	2717	2865
Brooklyn	Jamaica	Marcy Av (J,M,Z)	7156	6555	11819	11996	12727	12489	12070	17179	14081	9879	11938	12000	11126	11733	7500	6750	11858	11715	10993	11632	11461	7455	6424	11637	13071	12678	11692	13340	4278	5173	11910	12449	12557	12547	12627	6944	6451	12139	11205	12565	12596	10942	6843	6463	11851	12209	11806
Queens	Myrtle Av	Middle Village-Metropolitan Av (M)	1924	1692	3932	4315	4311	4302	4331	2440	1844	2975	4278	4145	4251	4221	2289	1800	4258	4380	3984	4214	4345	2211	1669	4165	4369	4289	4110	4459	1557	1821	3998	4062	4385	4427	4422	2474	1811	4260	4108	4340	4312	3621	2262	1757	4248	4275	4146
Queens	Myrtle Av	Fresh Pond Rd (M)	2637	1996	5625	5720	5942	6001	5765	2981	2371	4185	5790	5726	5906	5803	2947	2002	5729	5721	5462	5791	5733	2704	1911	5697	5813	5704	5665	5947	2190	1933	5773	5674	5735	5983	5863	2644	1942	5713	5462	5781	5875	5051	2657	1814	5654	5688	5622
Queens	Myrtle Av	Forest Av (M)	1836	1440	4107	4128	4263	4344	4165	2618	2003	3115	4317	4311	4249	4145	2077	1409	4082	4276	4119	4305	4207	1959	1370	4157	4300	4333	4310	4308	1605	1375	4147	4117	4207	4295	4203	1804	1303	4060	3895	4301	4242	3628	1803	1335	4142	4181	4085
Queens	Myrtle Av	Seneca Av (M)	1393	1117	2473	2598	2605	2519	2537	2526	2181	2148	2652	2622	2474	2522	1452	1051	2506	2571	2471	2491	2527	1307	960	2463	2558	2545	2510	2696	1147	980	2541	2527	2641	2571	2655	1297	986	2487	2387	2579	2548	2221	1303	969	2458	2448	2528
Brooklyn	Myrtle Av	Knickerbocker Av (M)	2065	1676	3783	3728	3829	3840	3942	4233	3740	2953	3756	3729	3766	3904	2321	1643	3620	3770	3607	3821	3858	2164	1491	3729	3825	3790	3737	4197	1729	1635	3802	3816	3696	3858	4022	2117	1512	3729	3349	3767	3761	3222	1999	1468	3653	3625	3679
Brooklyn	Myrtle Av	Central Av (M)	1581	1123	3091	3090	3224	3211	3225	2772	2454	2398	3202	3248	3150	3231	1654	1210	3112	3173	3134	3219	3212	1492	1056	3090	3174	3199	3189	3389	1331	1190	3096	3123	3141	3217	3386	1443	1135	3141	2764	3164	3218	2892	1423	1053	3047	3074	3135
Brooklyn	Canarsie	Canarsie-Rockaway Pkwy (L)	6051	4598	13833	13621	13874	13545	13264	5810	4366	8876	13595	13459	13475	13402	6804	5065	13816	13870	13201	14068	13838	7086	5055	13810	13989	13949	13652	13994	5572	4803	13265	13873	13964	14144	14050	7023	5376	13943	12030	14268	13966	10992	7061	5200	13784	14150	13763
Brooklyn	Canarsie	East 105 St (L)	1626	1314	3860	3891	3898	3876	3816	1541	1208	2551	3874	3812	3814	3796	1908	1349	3917	3991	3703	3789	3827	1815	1310	3836	3943	4036	3796	3919	1474	1224	3731	3872	3904	3932	3838	1875	1369	3872	3457	4017	3970	3171	1771	1404	3983	3891	3866
Brooklyn	Canarsie	New Lots Av (L)	2076	1571	4579	4516	4686	4564	4734	2026	1534	2946	4546	4504	4467	4554	2328	1847	4476	4695	4459	4685	4715	2371	1831	4502	4694	4651	4499	4697	1935	1813	4420	4638	4674	4723	4722	2497	1873	4552	3791	4753	4712	3630	2446	1987	4640	4644	4621
Brooklyn	Canarsie	Livonia Av (L)	1378	997	2857	2840	2890	2938	2937	1420	979	1878	2863	2817	2898	2968	1652	1301	2811	2971	2758	2979	3105	1728	1161	2826	2923	3032	2815	3007	1298	1186	2728	2971	2906	2870	2948	1701	1264	2912	2433	2952	3025	2217	1657	1294	2968	2845	2918
Brooklyn	Canarsie	Sutter Av (L)	2132	1631	4495	4403	4498	4479	4655	2052	1537	2805	4355	4461	4462	4675	2595	1950	4504	4468	4280	4577	4678	2509	1911	4500	4300	4494	4478	4920	1995	1918	4265	4512	4512	4552	4782	2713	2065	4540	3682	4609	4733	3596	2716	2032	4321	4436	4420
Brooklyn	Canarsie	Atlantic Av (L)	521	374	1533	1526	1466	1535	1582	443	329	862	1512	1536	1487	1541	685	528	1509	1523	1478	1524	1547	665	522	1491	1571	1658	1637	1596	601	526	1546	1578	1560	1593	1650	716	552	1493	1294	1550	1625	1132	686	590	1544	1625	1575
Brooklyn	Canarsie	Bushwick Av-Aberdeen St (L)	750	584	1358	1383	1372	1433	1368	5	1	866	1375	1363	1400	1435	808	623	1365	1452	1369	1422	1409	829	619	1435	1438	1421	1431	1497	706	674	1386	1440	1497	1465	1484	885	700	1400	1273	1453	1470	1230	875	640	1430	1441	1380
Brooklyn	Canarsie	Wilson Av (L)	2233	1892	3734	3706	3771	3790	3774	20	6	2513	3641	3797	3641	3718	2421	1894	3691	3736	3560	3763	3899	2385	1883	3730	3919	3812	3720	3899	2004	1909	3787	3781	3791	3774	3889	2477	1951	3777	3418	3809	3912	3205	2465	1965	3799	3825	3700
Brooklyn	Canarsie	Halsey St (L)	4135	3098	6970	6995	7259	7206	7038	34	11	4947	7019	7089	7142	7212	4139	3263	7071	7078	6970	7224	7343	4473	3282	7024	7252	7214	7258	7331	3886	3172	6821	7012	7225	7295	7300	4494	3479	6994	6571	7211	7326	6357	4458	3389	7039	6986	7205
Brooklyn	Canarsie	DeKalb Av (L)	7336	5801	10895	10895	11205	11247	11148	36	23	7911	11117	11119	11059	11174	7607	5812	10917	11072	10870	11327	11562	7986	5969	10915	11302	11314	11148	11934	7179	5958	11154	11001	11241	11308	11611	8110	6408	11123	10532	11384	11604	10596	8071	6205	10973	11211	11430
Brooklyn	Canarsie	Jefferson St (L)	4220	3302	5874	5953	6116	6151	6231	17	6	4782	5934	6010	6024	6180	4353	3395	5672	5991	5824	6217	6240	4546	3427	5889	5960	5985	6153	6626	3887	3541	6188	5916	6130	6219	6412	4366	3567	5867	5767	6128	6216	5955	4596	3478	5913	6023	6081
Brooklyn	Canarsie	Morgan Av (L)	5261	4418	6317	6707	6723	6759	7072	14	6	5272	6627	6976	6814	7097	5489	4498	6527	6811	6840	6602	7269	5891	4649	6734	6779	6886	6916	7722	5430	4977	6889	6834	6864	6937	7507	6203	4968	6610	6483	7159	7351	7318	5863	4695	6739	6804	6868
Brooklyn	Canarsie	Montrose Av (L)	4646	3784	6477	6532	6710	6864	6826	24	11	4458	6553	6620	6712	7126	4787	3869	6570	6753	6639	6839	7380	4954	3998	6515	6726	6772	6976	7324	4847	4108	6690	6783	6739	6874	7101	5126	4256	6628	5870	6899	7055	6232	5143	3996	6562	6893	6825
Brooklyn	Canarsie	Grand St (L)	3553	2734	7792	7979	7936	7888	7800	33	10	4621	7872	7893	7896	7752	4026	2699	7667	7884	7924	8322	7678	4097	2843	7764	8017	8077	8407	8192	3764	2878	7338	8119	8064	8284	8288	4280	3053	7906	6141	7951	8175	6197	4361	2818	7768	7938	8027
Brooklyn	Canarsie	Graham Av (L)	6830	5469	9953	10171	10353	10419	10242	26	7	7609	10130	10264	10656	10598	7158	5392	9842	10455	10278	10724	10957	7464	5484	10110	10468	10484	10736	11023	6406	5709	10285	10148	10446	10679	11026	7320	5678	10180	9894	10559	10765	10097	7239	5493	9908	10159	10486
Brooklyn	Canarsie	Bedford Av (L)	24099	21558	22354	23279	24226	24370	24789	83	39	18753	22851	23349	23357	24677	24149	20377	22635	23675	23070	24684	26766	25826	20167	22506	23174	24054	23373	25910	16907	19862	23667	24116	24285	23953	26177	25117	24351	22879	23060	24033	24365	24902	25726	21184	22612	23175	22884
Queens	Flushing (Queens)	Flushing-Main St (7)	40747	32323	62715	62971	64227	64790	61791	40219	31653	48259	64567	62748	63009	61502	41737	32630	63533	64333	59925	64097	63092	41934	32040	63283	65035	63828	61944	64176	31384	29976	63829	63705	63962	64105	62818	40429	31856	63361	60667	64483	63893	56541	40230	30483	62890	62904	61540
Queens	Flushing (Queens)	Mets-Willets Point (7)	1857	1926	2088	2015	2378	2348	2453	2137	2368	2044	2058	2009	2118	2006	1937	2405	2207	2155	1777	2348	2204	2305	2449	2211	2179	2115	1781	2133	1892	1217	1843	1777	2113	2145	2038	1953	1988	2142	1943	2543	1876	2045	2017	2044	2031	1732	1668
Queens	Flushing (Queens)	111 St (7)	7996	6652	10670	10595	10877	11029	10833	8011	6685	9051	10933	10987	10805	10886	8238	7271	10882	10903	10675	10935	10998	8573	6751	10659	10892	11023	10880	11353	7294	6441	10766	10879	11310	10913	11121	8331	6623	10922	10383	10942	11225	10452	8318	6372	10734	10840	10801
Queens	Flushing (Queens)	103 St-Corona Plaza (7)	14905	11515	19169	19464	19951	19601	19652	14297	11400	15966	19525	19524	19293	19521	14941	11589	19255	19530	18784	19842	20181	15116	11728	19451	19810	19609	19436	20249	12880	11234	19359	19562	19664	19794	20341	14822	11783	19292	18517	19807	19657	18322	14942	11265	19682	19562	19584
Queens	Flushing (Queens)	Junction Blvd (7)	16055	12804	21457	21814	22368	22209	22409	15834	12508	17891	21987	21716	21475	22102	16481	12848	21491	21834	21053	22197	22701	16405	12480	21820	22014	22186	21586	23066	13627	12157	21568	21632	21821	21989	22502	16065	12801	21648	20600	21887	22097	20374	15826	12107	21631	21386	21116
Queens	Flushing (Queens)	90 St-Elmhurst Av (7)	12958	10353	17177	17205	17405	17383	17302	12845	10207	14517	17096	17172	17039	17141	13028	10470	17346	17067	16657	17256	17524	13615	10240	17172	17248	17028	17177	17633	11441	9935	17356	17055	17182	17399	17519	13152	10338	17479	16588	17338	17348	16499	13070	10015	17119	17085	16835
Queens	Flushing (Queens)	82 St-Jackson Hts (7)	12223	9814	16927	16707	16736	16575	16611	11194	8854	12426	17196	16483	16442	16599	12278	9640	16928	16895	16143	16809	17068	12696	9844	16629	16912	16409	16400	17078	9727	9050	17258	16850	16561	16534	16899	11708	9395	16593	15410	16644	16436	14683	11633	8604	16670	16721	16426
Queens	Flushing (Queens)	69 St (7)	3360	2537	5107	5070	4994	4994	5012	2846	2233	3656	4981	5002	5028	4981	2808	2432	5105	5136	4999	4978	5168	3792	3178	5133	5107	5073	5022	5159	2825	2545	5216	5046	4848	5028	5084	2846	3005	5037	4753	4993	4920	4737	2839	2243	5045	5024	5052
Queens	Flushing (Queens)	Woodside-61 St (7)	12083	9996	17700	17586	18191	17975	17861	11359	9127	13659	17963	17692	17457	17864	12286	9975	17568	17503	17073	17835	18180	11914	9348	17522	17671	17577	17332	18162	9243	8840	17686	17250	17826	17603	18076	11314	9907	17420	16638	17876	17799	16017	11499	8994	17418	17234	17332
Queens	Flushing (Queens)	52 St (7)	4198	3288	6572	6779	6941	6952	6762	3849	2972	5109	6695	6907	6945	6910	4154	3234	6807	6922	6872	6882	7008	4679	3629	6828	7061	6906	6850	7148	3462	3211	6845	6857	6889	6886	7030	3983	3599	6575	6390	6929	6945	6425	4020	3184	6696	6847	6908
Queens	Flushing (Queens)	46 St-Bliss St (7)	9782	7334	14676	14676	15163	15147	15122	8966	6475	11653	14399	14680	14933	14938	9398	6917	14632	15128	14447	15051	15127	11148	8455	14545	15132	15007	14858	15722	8212	7107	15004	15162	14905	15267	15403	9275	7993	14612	14685	15136	15050	14196	9239	6668	14632	14808	14673
Queens	Flushing (Queens)	40 St-Lowery St (7)	5653	4217	11578	11323	11553	11655	11486	5181	3749	8180	11620	11457	11756	11530	5326	3973	11458	11649	11373	11699	11754	6912	5257	11133	11625	11347	11638	11893	4783	4029	11457	11521	11272	11539	11516	5387	5206	11178	10249	11092	11247	10058	5348	3768	11084	11383	11279
Queens	Flushing (Queens)	33 St-Rawson St (7)	3132	1253	18622	17468	17854	17848	10808	2040	928	5228	17832	17717	18467	13522	3289	1354	17970	17969	18145	18097	13765	4211	1797	17974	18321	17624	19139	13739	3189	1363	16803	17368	17459	17835	13822	3154	1699	17724	9600	17161	17372	9704	2916	1180	17492	17426	17710
Queens	Flushing (Queens)	Hunters Point Av (7)	1411	1110	6521	6761	6577	6694	5863	8	3	3938	6652	6424	6546	6043	1362	999	6489	6574	6494	6610	5944	1308	958	6317	6625	6465	6594	6037	11	6	6006	6661	6403	6707	6147	5	746	6006	5957	6498	6513	4589	6	4	6361	6617	6588
Queens	Flushing (Queens)	Vernon Blvd-Jackson Av (7)	6749	5821	10497	11078	11220	11545	11294	21	8	8502	11149	11242	11284	11162	6872	5307	10765	11021	10492	11301	11409	6824	5242	10698	11405	11169	10860	11563	51	11	10467	11240	11403	11462	11459	26	5097	10574	10928	11309	11437	10476	12	16	10474	10887	10908
Queens	Astoria	Astoria-Ditmars Blvd (N,Q)	10803	7838	17048	17137	17671	18104	17699	10982	8402	13365	17715	17420	17845	17984	11978	8580	16841	17741	16925	18031	18036	10686	7177	17163	17944	17856	17515	18294	9005	8023	17292	13641	17882	18010	18100	11541	9116	17274	17046	17824	17801	16138	11481	8174	16993	17589	17439
Queens	Astoria	Astoria Blvd (N,Q)	8928	6835	12179	12155	12645	12771	12643	9425	7100	10481	12404	12327	12328	12519	9551	6994	12232	12387	11921	12435	12773	8319	5702	12161	12331	12311	12119	12648	6913	6434	12448	10264	12632	12828	13179	8856	7561	12498	12448	12770	13194	12451	9049	6708	12567	12507	12527
Queens	Astoria	30 Av (N,Q)	8700	7032	13896	14297	14920	14880	14827	9534	7746	11711	14817	14861	14580	14951	10477	7762	14497	14888	14305	15103	15267	8929	6229	14218	15146	14888	14516	15362	8247	7222	14355	12398	14214	14366	14458	9995	8127	13525	13447	13982	14184	13711	10125	7660	13574	13878	13799
Queens	Astoria	Broadway (N,Q)	8426	6483	13120	13300	13689	13894	13620	8689	6971	10268	13763	13282	13604	13851	9360	7289	13318	13811	13283	13816	13906	7891	5070	13000	13912	14114	13512	13810	7906	7332	13026	11707	13223	13270	13485	9322	7499	12648	11935	13192	13112	11942	9600	6944	12484	12802	12712
Queens	Astoria	36 Av (N,Q)	4432	3456	7554	7704	7966	8010	7988	4899	3888	5883	7915	7860	7887	8054	5059	3744	7592	8036	7729	8001	8171	4269	2893	7489	7948	8156	7804	8057	4210	3689	7469	6823	7329	7404	7553	5125	4028	7099	6663	7380	7491	6856	5087	3731	7127	7236	7234
Queens	Astoria	39 Av (N,Q)	1294	1085	2989	3101	3043	3101	3149	1589	1387	1939	3302	3026	3138	3183	1593	1312	3113	3275	2970	3270	3233	1355	802	2946	3044	3010	2921	2908	1350	1094	2564	2742	2719	2714	2898	1614	1321	2700	2338	2914	2824	2183	1686	1269	2911	2747	2704
Brooklyn	Downtown Brooklyn Transfer	Court St (R)/Borough Hall (2,3,4,5)	16148	15091	41825	41519	44050	43173	37904	14870	12062	20454	42491	42136	41558	38448	18565	12590	41731	42430	40986	42365	39396	19776	13943	40889	43456	42565	42360	40901	14625	13708	40140	42531	43097	42714	40125	18129	13990	41229	36598	43868	42882	29033	21222	15370	42449	43272	42627
Brooklyn	Downtown Brooklyn Transfer	Jay St-MetroTech (A,C,F,R)	15977	12629	44040	40873	44021	43547	35596	14606	11906	17574	42680	44335	43707	39136	18976	13412	44321	45119	42907	44604	39592	18783	12582	43786	45605	44496	44026	40904	13560	11764	42430	44861	44705	44958	40334	17765	12761	43808	36260	45445	44979	27541	29022	20664	44215	45340	44875
Brooklyn	Downtown Brooklyn Transfer	Hoyt-Schermerhorn Sts (A,C,G)	4710	4516	10700	10316	10461	10579	10286	5037	3948	5585	10144	10627	10421	10253	6004	4459	10513	10243	9889	10458	10104	5887	3984	10178	10393	10176	9941	10173	4153	3616	9913	10043	10325	10430	10095	5518	4852	10406	7639	10599	10407	6783	6771	4756	10509	10511	10246
Brooklyn	Downtown Brooklyn Transfer	DeKalb Av (B,Q,R)	8294	6313	20062	19995	20414	20281	18683	8548	8052	12830	20421	20019	19862	18590	8256	5180	19916	20469	19306	20114	18810	9246	6269	19956	20391	20875	19775	19142	8291	7479	19679	20349	20627	21245	19470	9522	7457	19908	16488	20732	20366	13722	9548	7130	19842	20237	20057
Brooklyn	Downtown Brooklyn Transfer	Atlantic Av-Barclays Ctr (B,D,N,Q,R,2,3,4,5)	23664	23572	34632	35513	35638	35246	36008	24294	19340	24364	34346	34803	34511	35964	30819	21515	34723	35694	33079	34849	35838	24820	19248	33915	35621	35565	35539	38944	20930	20258	33143	35008	35202	35316	36950	24391	27681	34183	31589	34697	35456	29685	26724	19779	34089	35636	33655
Brooklyn	Other Brooklyn Transfer	Prospect Park (B,Q,S)	8087	6721	8671	8893	9264	9175	9132	7299	5704	7015	9026	8915	8901	9037	5918	4705	8906	9497	8683	9050	9203	7165	5030	8908	9287	9233	8939	9536	4925	4636	9027	9067	9602	9422	9476	6496	5367	9017	8719	9367	9400	8442	6872	5446	8949	9498	8989
Brooklyn	Other Brooklyn Transfer	Franklin Av (2,3,4,5)/Botanic Garden (S)	21312	15695	16629	16084	16775	16959	15243	20817	15740	10224	16415	16304	16648	16821	10245	7677	16307	16806	16015	16731	16575	9996	6880	15835	16584	16857	16751	16841	7817	6975	15250	16483	16745	16663	16871	9912	7382	16078	13941	16674	16806	13177	10219	7430	16070	16691	16692
Brooklyn	Other Brooklyn Transfer	Franklin Av (C,S)	4424	3658	6190	6200	6293	6271	6534	4599	3890	4626	6297	6145	6181	6386	4767	4034	5989	6263	6114	6253	6416	4689	3736	6099	6118	6268	6056	6694	4105	3685	6055	6429	6373	6370	6557	4634	3953	6090	5637	6266	6457	5639	4577	3729	6220	6152	6132
Brooklyn	Other Brooklyn Transfer	New Utrecht Av (N)/62 St (D)	5474	4682	6374	6492	6549	6490	6189	5488	4722	4820	5938	5661	5475	5294	5152	4214	8552	8413	7407	7646	7229	5722	4709	7889	8151	8162	7928	6788	3164	3469	6011	5940	5933	5831	5892	3871	3426	5564	5406	5589	5788	4799	3648	3080	6205	6262	6007
Brooklyn	Other Brooklyn Transfer	4 Av (F,G)/9 St (R)	9053	7346	13704	14105	14394	14060	14283	9253	7611	10428	13745	13929	13954	14101	9710	7858	13653	13943	13344	14023	14299	9675	7270	13373	14395	14321	13895	14742	7679	7494	13710	14256	14320	14116	14353	9929	10806	13599	12819	14155	13947	12752	12046	8880	13353	13646	13895
Brooklyn	Other Brooklyn Transfer	Broadway Junction (A,C,J,L,Z)	6179	5072	8972	9059	9288	9246	9409	9491	7751	6149	8943	8880	9057	9251	6464	5174	8937	9265	8372	9069	9430	6291	4827	8894	9123	8990	8608	9514	4778	4591	8723	9292	9892	9407	9808	6312	4996	9023	7754	9045	9259	7371	6193	4916	9013	8920	8628
Brooklyn	Other Brooklyn Transfer	Myrtle-Wyckoff Avs (L,M)	11844	9705	17054	17139	17787	17569	17741	9583	7453	13041	17231	17481	17187	17761	12650	9688	17062	17376	16638	17624	18290	12911	9884	17022	17561	17504	17160	18492	10378	9538	17492	17443	17626	17731	18454	13148	10139	17337	16185	17869	17916	16184	12805	10015	17294	17457	17066
Brooklyn	Other Brooklyn Transfer	Lorimer St (L)/Metropolitan Av (G)	12291	9947	12571	13026	13490	13508	14092	11304	8373	10494	13082	13300	13746	14177	11928	9561	12713	13442	13412	14039	14812	11929	9279	12604	13448	13674	13495	14869	10254	9657	13305	13979	13822	14023	14630	12701	10817	13123	12474	13572	14061	13872	12284	9561	12832	13120	13250
Brooklyn	Other Brooklyn Transfer	Coney Island-Stillwell Av (D,F,N,Q)	8486	7697	12017	12019	12723	12604	13103	10640	11845	11462	12925	11991	11485	12118	9594	9119	13597	12979	10575	12084	12567	9512	7837	11938	12254	11957	11221	13117	5700	6943	11949	12244	12163	12154	12412	8077	6644	12141	10280	12350	12197	9465	7714	6371	12002	11871	11339
Brooklyn	Other Brooklyn Transfer	West 8 St-New York Aquarium (F,Q)	1167	1086	2226	2196	2298	2281	2200	1356	2244	2117	2431	2245	2191	2189	1106	1559	3075	2769	1948	2160	2217	1217	1145	2163	2299	2169	1973	2273	709	842	2040	2179	2219	2258	2233	1015	921	2232	1984	2332	2157	1629	918	777	2313	2166	2243
Queens	Queens Transfer	Queensboro Plaza (N,Q,7)	6750	4965	10202	10696	11356	11252	11031	11704	9456	6466	10987	11001	11007	11136	7473	5348	10371	10828	10558	11215	11207	6764	4761	10076	10349	10880	10718	11094	8858	7640	10341	11837	11283	10915	11283	11006	8834	10200	8147	11000	11545	8114	11906	8740	10397	10819	10741
Queens	Queens Transfer	74-Broadway (7)/Jackson Hts-Roosevelt Av (E,F,M,R)	37415	30913	51294	51619	51967	52077	52344	39786	33428	42308	52496	50945	51223	51959	40147	32697	51790	51938	48691	52533	52552	39736	31661	52435	52451	52552	49492	53455	30873	31141	52444	51365	51879	52099	52976	40502	32144	50748	48646	51586	51601	47355	39398	31910	51391	50927	50066
Queens	Queens Transfer	Court Sq (E,G,M,7)	9699	8026	20073	20422	20664	21008	18021	8433	6223	9705	20310	20570	20626	18737	5970	3960	20070	20623	20241	20774	18664	6066	4204	20440	20680	20618	20638	18946	7104	5748	19310	20486	20556	20936	19192	8868	7742	19822	17252	20703	20696	12562	9256	6466	20034	20473	20345
Queens	Queens Transfer	Sutphin Blvd-Archer Av-JFK Airport (E,J,Z)	13818	11124	22750	22209	22421	22421	22878	13757	11604	17320	22688	22174	22251	22951	14117	11748	22651	22384	21303	22301	23440	14147	11298	22495	22719	22139	22249	23819	12198	10920	22041	22084	22146	22599	23664	14537	11274	22422	20144	22406	22908	20263	13547	11139	22328	22178	21748
Queens	Queens Transfer	Jamaica Center-Parsons-Archer (E,J,Z)	20725	14841	43775	43421	44982	44472	40747	20996	15322	26534	44135	43902	43115	42095	21950	15189	43519	44253	41574	44186	42878	22060	14882	43709	44996	44396	42961	43444	17346	13965	42281	43748	44424	44691	43051	21542	14947	43549	39283	44838	44162	33925	21185	14859	43648	43966	43444
		sum	3096759	2517025	5447487	5528723	5697923	5725268	5483893	3056206	2554115	4063797	5575259	5582105	5562657	5557502	3376916	2607520	5481954	5639342	5480734	5656943	5653242	3361938	2530925	5432532	5674095	5668187	5707735	5822555	2687039	2458667	5476997	5651744	5694376	5753910	5752001	3362387	2781803	5478910	5215933	5686407	5730037	5067728	3331025	2492395	5420946	5569409	5617260
		sum weekday	111855133	5592756.65	110968221	5548411.05	104040142	5780007.889	92294301	5127461.167
		sum weekend	28247110	2824711	22861473	2857684.125	20601695	2943099.286	19741925	2467740.625
			10/1/11	10/2/11	10/3/11	10/4/11	10/5/11	10/6/11	10/7/11	10/8/11	10/9/11	10/10/11	10/11/11	10/12/11	10/13/11	10/14/11	10/15/11	10/16/11	10/17/11	10/18/11	10/19/11	10/20/11	10/21/11	10/22/11	10/23/11	10/24/11	10/25/11	10/26/11	10/27/11	10/28/11	10/29/11	10/30/11	10/31/11	11/1/11	11/2/11	11/3/11	11/4/11	11/5/11	11/6/11	11/7/11	11/8/11	11/9/11	11/10/11	11/11/11	11/12/11	11/13/11	11/14/11	11/15/11	11/16/11
[truncated: 75 more columns]
