# Supplementary material for: Tracking the Evolution of Infrastructure Systems and Mass Responses Using Publically Available Data
Source: PLoS One. 2016 Dec 1;11(12):e0167267. doi: 10.1371/journal.pone.0167267 (PMC5132226; doi:10.1371/journal.pone.0167267)
Supplement: S2 Data — This file contains the Twitter data used in this study. Tweets’ IDs and users’ IDs are anonymized by randomly replacing the numbers in the IDs with letters. (ZIP) [file pone.0167267.s007.zip]

Archive with 1 entries (1 files):
- S2_Data.csv
